# Supplementary material for: Dynamic platelet profiles in the emergency department and their predictive value for 28-day all-cause mortality in septic patients
Source: PLoS One. 2026 May 6;21(5):e0348282. doi: 10.1371/journal.pone.0348282 (PMC13148708; doi:10.1371/journal.pone.0348282)
Supplement: S1 Data — Raw data and derived indicators.xlsx. This file contains the complete raw patient data and all derived indicators used in the analyses, including demographics, comorbidities, infection characteristics, laboratory parameters, and derived clinical scores (SOFA, APACHE II, ISTH-DIC, and platelet-related parameters). (XLSX) [file pone.0348282.s001.xlsx]

## Sheet: Raw data
ID	Gender	Age	Survival time	28-day survival status	Infection site	Pathogen detected (yes/no)	G+	G-	Fungi, viruses, atypical pathogens	Respiratory tract infection	Urinary tract infection	Abdominal infection	Other site infections(including CNS, skin, and bloodstream)	Hypertension	Coronary heart disease	Diabetes mellitus	Cerebrovascular disease (including cerebral infarction and cerebral hemorrhage)	Lactate (Lac)	SOFA score	ISTH-DIC score	APACHE II scroe	Hct%	Baseline platelet count (first platelet count within 24 hours of ED admission)	plt nadir	Actual day of platelet nadir	Platelet nadir groups (plt_min_num)	Timing to platelet nadir group	magnitude of platelet decline	Grouping of days to platelet nadir	plt_decline_magnitude grouping（plt_decline_num）	Day 0 (within 24 hours of ED admission)
	1 = Male, 2 = Female		days	0 = alive, 1 = dead	1 = Respiratory, 2 = Urinary, 3 = Abdominal, 4 = Other (CNS, skin, bloodstream)	0 = no, 1 = yes																			0 = Initial nadir; 3 = Day 3; 5 = Day 5; 7 = Day 7; 8 = Day 8 or later	0 = Normal; 1 = Mild decrease; 2 = Moderate decrease; 3 = Severe decrease; 4 = Profound decrease	0 = Normal; 1 = Initial nadir; 2 = Early nadir; 3 = Intermediate nadir; 4 = Late nadir		0 = Normal; 1 = Initial nadir; 2 = Day 3; 3 = Day 5; 4 = Day 7; 5 = Day 8+	0 = No decline; 1 = Mild; 2 = Moderate; 3 = Severe	WBC	HB	PT10-14	FIB180-350	FDP0-5	D-D0-0.55	PLT	CRP	PCT	Cr	Tbil	Lac	HR	R	GSC score	SBP	DBP	Vasopressor use	MAP
1	1	87	9	1	1	1	0	0	1	1	0	0	0	1	0	0	0	1.0	6	0	21	39.3	205	55	8	2	4	73.2	5	3	11.4	124	12.6	277.4			205		0.062	96.3	25.6	1.0	160	26	8	154	112	0	126
2	1	70	9	1	1	0	0	0	0	1	0	0	0	0	0	0	0	4.9	6	3	19	32.9	421	276	7	0	0	34.4	4	2	4.8	107	18.6	758.4		3.54	421		1.84	74.2	15.4	4.9	100	20	12	114	63	0	80
3	1	84	12	0	1	1	0	1	0	1	0	0	0	0	0	0	1	3.0	8	0	25	40.1	115	105	3	1	2	8.7	2	0	11.9	132	12.3	364.4			115	61	0.194	150.3	27.4	3.0	94	23	3	159	99	0	119
4	2	89	34	0	1	1	0	1	0	1	0	0	0	1	1	0	1	0.9	4	0	21	42.5	296	209	8	0	0	29.4	5	0	23.5	144	11.1	457.9	4.1		296	6	0.025	35.6	11.9	0.9	77	22	10	169	81	0	110.333
5	1	79	29	0	1	1	1	1	1	1	0	0	0	0	1	1	1	0.8	2	0	11	24.4	554	419	8	0	0	24.4	5	0	10.6	73	12.4	460.9			554	47	0.063	43.2	13.1	0.8	95	30	12	113	60	0	77.6667
6	1	81	23	0	1	1	1	1	1	1	0	0	0	0	0	0	0	4.5	12	1	36	46	126	48	5	3	3	61.9	3	3	8.8	142	12.7	548.2		2.25	126	101	0.552	269.4	24.5	4.5	120	30	3	123	69	0	87
7	1	77	8	1	1	0	0	0	0	1	0	0	0	0	0	0	0	9.1	12	0	22	43.9	493	56	8	2	4	88.6	5	3	6.6	141	13.8	636.8			493	112	1.28	214.5	43.4	9.1	143	19	10	81	57	1	65
8	2	70	20	1	2	1	0	1	0	0	1	0	0	1	0	0	0	1.5	10	2	10	30.3	34	34	0	3	1	0	1	1	3.5	101	12.1	531.6			34	103	31.34	226.5	12.2	1.5	115	20	15	97	69	1	78.3333
9	1	70	12	0	1	1	1	1	1	1	0	0	0	0	0	0	1	2.3	10	0	29	37.7	261	142	3	1	2	45.6	2	2	18.4	130	12.9	470.1			261	66	0.253	75	10.7	2.3	126	20	3	56	34	1	41.3333
10	2	65	9	0	2	1	0	1	0	0	1	0	0	0	0	0	0	0.6	3	0	12	28	264	227	3	0	0	14	2	0	6	93					264	36	0.128	55.5	5.8	0.6	106	20	12	107	75	0	85.6667
11	1	90	27	1	2	0	0	0	0	0	1	0	0	1	0	1	0	3.3	12	1	26	31.5	119	81	7	2	3	31.9	4	2	6.7	106	17.8	508			119	7	47.11	105	20.5	3.3	110	22	3	72	47	1	55.3333
12	1	76	10	0	1	0	0	0	0	1	0	0	0	1	0	1	1	1.6	5	0	26	29.3	150	120	5	1	3	20	3	0	15	95	15.1	320.6			150	88	0.138	44.1	16.5	1.6	110	22	5	132	81	0	98
13	1	91	24	0	1	1	1	1	0	1	0	0	0	1	0	0	0	0.7	9	2	21	40.1	70	55	3	2	2	21.4	2	0	8.3	122	13.8	437.3		1.55	70	111	0.107	87	12.7	0.7	90	25	3	105	67	1	79.6667
14	1	71	7	1	1	1	0	1	0	1	0	0	0	1	0	0	0	2.4	8	2	15	30	171	82	5	2	3	52	3	3	9.9	99	15.2	379.2		16.1	171	160	3.48	40.1	18.2	2.4	102	41	12	133	84	1	100.333
15	1	77	11	1	1	1	0	1	0	1	0	0	0	0	0	0	0	3.8	11	3	14	34.7	108	7	3	4	2	93.5	2	3	13.1	114	18.2	202.8		23.69	108	97	8.88	609.8	185.2	3.8	93	28	15	119	74	0	89
16	2	76	10	0	2	0	0	0	0	0	1	0	0	0	0	0	0		4	0	10	33.7	113	113	0	1	1	0	1	0	9.1	114	14	460.9			113	48	0.425	69.6	18.1		86	20	15	99	61	0	73.6667
17	2	85	7	1	2	1	0	1	0	0	1	0	0	0	1	0	1	1.4	8	2	33	43.6	326	49	5	3	3	85	3	3	10.4	140	14.5	701.5		17.7	326	21	0.225	73	19	1.4	142	35	3	135	76	0	95.6667
18	2	78	50	0	1	1	0	1	0	1	0	0	0	1	0	1	1	0.8	5	0	16	35.5	422	351	5	0	0	16.8	3	0	13.7	119	12.3	396.2			422	92	1.55	47.1	12.1	0.8	97	23	12	144	73	0	96.6667
19	1	86	33	0	1	1	1	0	0	1	0	0	0	1	0	1	0	4.4	6	1	14	41.3	452	222	7	0	0	50.9	4	3	16.7	133	14.1	554.8		3.27	452	120	2.7	179.6	23.6	4.4	84	30	15	111	74	0	86.3333
20	1	70	14	1	3	1	0	1	0	0	0	1	0	1	0	1	1	5.6	5	3	18	30.2	409	70	8	2	4	82.9	5	3	8.9	100	17.1	265.4	12.38	4.91	409	90	26.8	325.5	12.6	5.6	109	30	15	108	72	0	84
21	2	74	26	0	1	0	0	0	0	1	0	0	0	1	0	1	1	2.5	9	0	33	50	327	52	3	2	2	84.1	2	3	20	165	12.9	581			327	119	0.271	264.7	15	2.5	121	33	3	111	71	0	84.3333
22	2	76	37	0	3	0	0	0	0	0	0	1	0	1	0	0	0	0.8	4	0	18	34.1	133	133	0	1	1	0	1	0	7.8	129	13.4	205.4			133	3	0.051	55.1	33.3	0.8	89	20	15	156	98	0	117.333
23	1	92	53	0	2	1	1	0	0	0	1	0	0	0	0	0	1	1.6	8	0	23	47.7	182	83	5	2	3	54.4	3	3	19.6	155	14.2	523.3			182	160	2.4	107.9	29.3	1.6	125	20	3	115	70	0	85
24	2	87	7	1	2	0	0	0	0	0	1	0	0	0	0	0	0	11.4	11	0	37	57.5	199	38	5	3	3	80.9	3	3	13..7	182	14.9	235.6			199	0.5	5.59	428.6	38.7	11.4	149	20	3	135	72	0	93
25	1	83	7	1	3	1	1	0	0	0	0	1	0	1	1	1	0	18.7	11	1	25	34.8	210	29	8	3	4	86.2	5	3	26.1	105	15.4	309.9	7.3	3.25	210		5.15	1109.9	11.3	18.7	82	26	8	93	58	1	69.6667
26	2	83	23	0	3	1	0	1	0	0	0	1	0	1	0	0	1	0.8	8	0	24	44.4	105	94	3	2	2	10.5	2	0	11.6	151	14.3	714.9			105	160	100	120.3	93	0.8	120	25	8	97	66	0	76.3333
27	2	81	4	0	3	0	0	0	0	0	0	1	0	1	1	1	0	0.6	2	0	10	31.6	268	266	3	0	0	0.7	2	0	5.6	107	12.6	415.8			268	3	0.094	46	13.3	0.6	110	23	12	124	76	0	92
28	2	88	20	0	2	1	1	0	0	0	1	0	0	0	0	0	0	1.0	4	0	31	47.8	218	167	3	0	0	23.4	2	0	10.1	144	11.6	222.6			218	5		67.8	19.7	1.0	94	10	3	195	111	0	139
29	1	97	9	1	1	0	0	0	0	1	0	0	0	0	1	0	0	3.1	5	1	25	41.4	206	106	7	1	3	48.5	4	2	16	128	13.9	774		3.01	206	165	1.12	267.5	14.3	3.1	182	22	15	102	52	0	68.6667
30	1	81	14	1	1	0	0	0	0	1	0	0	0	0	0	0	0	2.3	12	2	26	41.4	107	50	5	2	3	53.3	3	3	20.8	142	14.7	356.4	227.24	4.92	107	148		906.2	30.1	2.3	128	41	6	128	87	0	100.667
31	2	85	18	0	3	0	0	0	0	0	0	1	0	1	0	0	0	3.0	2	0	24	45.1	299	117	5	1	3	60.9	3	3	11.2	143	11.2	265.8			299	3	0.178	52.5	9.7	3.0	136	22	12	149	99	0	115.667
32	1	30	8	0	3	0	0	0	0	0	0	1	0	0	0	0	0		2	1	7	147	213	160	5	0	0	24.9	3	0	8.2	147	12.9	263.8	4.42	1.73	213	0.5		178.2	13.3		78	19	15	125	78	0	93.6667
33	1	82	16	0	3	0	0	0	0	0	0	1	0	0	1	0	0		2	0	9	37.2	275	166	3	0	0	39.6	2	2	16.5	136	13.2	550.1	5.82	1.49	275	115	0.434	115	21.8		126	22	15	110	72	0	84.6667
34	1	85	2	1	2	1	0	1	0	0	1	0	0	1	0	0	0	0.7	10	0	30	33.6	113	113	0	1	1	0	1	0	34.2	113	14.6	254.5			113	26	1.66	1502.9	13.6	0.7	54	30	12	76	32	1	46.6667
35	2	80	3	1	1	1	1	1	0	1	0	0	0	1	1	1	1	2.3	8	2	16	34.3	261	261	0	0	0	0	1	0	17.5	116	24.8	792.4		1.04	261	160	0.698	51.1	29.4	2.3	129	26	12	91	75	1	80.3333
36	1	62	16	0	1	1	0	1	0	1	0	0	0	1	0	0	1	0.6	2	0	11	27.9	266	221	8	0	0	16.9	5	0	9.9	93	14	524.2	2.5	0.33	266	92		34.4	10.9	0.6	72	22	11	116	72	0	86.6667
37	1	67	30	0	3	0	0	0	0	0	0	1	0	1	0	0	1	0.7	11	0	22		283	109	7	1	3	61.5	4	3	22.8	128	11.8	334.8			283	34	7.68	130.6	32.7	0.7	147	20	5	87	64	1	71.6667
38	2	82	12	1	1	1	0	1	0	1	0	0	0	1	1	1	1	16.3	11	2	36	30.1	288	163	7	0	0	43.4	4	2	15.5	87	23.7	852.9			288	160	38.75	92	8.8	16.3	50	6	3	50	30	1	36.6667
39	2	96	5	1	1	1	0	1	0	1	0	0	0	0	1	0	0	2.0	11	0	30	50.5	592	171	5	0	0	71.1	3	3	19.6	158	15.9	158.2			592	1		191.7	15.1	2.0	61	26	8	118	57	1	77.3333
40	1	94	3	1	1	1	0	0	1	1	0	0	0	0	0	0	0	1.4	9	0	29	37.7	765	765	0	0	0	0	1	0	47.3	116	14.5	299.5			765	63	0.185	299.1	17	1.4	105	34	3	100	63	0	75.3333
41	2	81	25	0	1	1	0	1	1	1	0	0	0	1	1	1	0	3.0	6	0	20	49.7	246	143	5	1	3	41.9	3	2	20.3	165	11.5	532.5		1.23	246	53		111.4	26	3.0	131	20	12	168	119	0	135.333
42	2	81	27	0	3	0	0	0	0	0	0	1	0	1	1	0	0	1.0	5	0	24	47.4	190	61	7	2	3	67.9	4	3	7.3	154	13	387			190	25	0.077	127.9	26.3	1.0	146	23	12	149	93	0	111.667
43	1	86	8	1	1	0	0	0	0	1	0	0	0	1	0	0	0		9	0	22	46.8	169	55	7	2	3	67.5	4	3	7	157	14.2	370.6			169	23	0.033	152.4	58.2		120	20	8	146	81	0	102.667
44	2	68	12	0	3	0	0	0	0	0	0	1	0	0	0	0	0		6	2	16	36.8	59	45	3	3	2	23.7	2	0	10.3	137	13	464.4	7.3	1.74	59	160		426.1	23.8		110	23	15	110	70	0	83.3333
45	2	77	40	0	2	1	1	1	0	0	1	0	0	0	0	0	0	3.6	12	0	28	37	195	60	7	2	3	69.2	4	3	8	138	13.5	211			195	1		199.1	31.3	3.6	135	22	8	85	56	1	65.6667
46	1	84	7	0	3	0	0	0	0	0	0	1	0	0	0	0	0		3	0	11	40.9	285	211	3	0	0	26	2	0	10.4	141	11.7	378.6			285	8	0.155	72	26.1		81	16	15	155	79	0	104.333
47	1	74	10	0	3	0	0	0	0	0	0	1	0	0	0	0	0	0.8	3	1	12	41.1	240	240	0	0	0	0	1	0	5.8	144	12	495.4	9.14	2.29	240	60		65.5	20.5	0.8	62	20	15	128	80	0	96
48	1	84	29	0	3	1	0	1	0	0	0	1	0	0	1	1	0	2.5	12	0	35	32.5	154	25	7	3	3	83.8	4	3	4.3	113	13.1	341.4			154	1	14.48	178.5	18.6	2.5	116	30	3	78	47	1	57.3333
49	1	87	26	0	1	1	1	1	0	1	0	0	0	1	1	0	0	1.5	7	0	25	18.8	236	132	7	1	3	44.1	4	2	8.8	46	12.9	334.8			236	45		167.5	4.9	1.5	78	20	8	118	56	0	76.6667
50	1	78	18	0	1	0	0	0	0	1	0	0	0	0	0	1	1		9	0	19	36.7	314	201	7	0	0	36	4	2	9.4	134	11.6	244.4			314	5	0.085	46.1	24.9		106	20	12	85	64	1	71
51	1	77	2	1	1	1	1	0	0	1	0	0	0	1	1	1	0	1.5	5	0	13	31.4	206	91	3	2	2	55.8	2	3	14.3	105	13.7	831.8			206	257	8.65	419.4	13.5	1.5	132	31	15	169	68	0	101.667
52	2	84	20	0	3	1	0	1	0	0	0	1	0	1	0	1	1	7.3	8	2	13	44.2	163	73	5	2	3	55.2	3	3	1	152	12.9	266.3		9.43	163	2	2.24	77.7	13.9	7.3	102	20	12	95	59	1	71
53	1	77	34	0	1	1	0	1	0	1	0	0	0	1	1	0	1	1.2	3	0	18	35.9	151	124	7	1	3	17.9	4	0	18.5	113					151	30	0.126	85	25.1	1.2	128	41	15	126	71	0	89.3333
54	2	85	5	1	1	1	0	0	1	1	0	0	0	1	1	1	0	0.6	5	0	25	27.8	227	75	5	2	3	67	3	3	10.9	84	12.7	299.5			227	34		143.7	7.3	0.6	101	26	8	99	55	0	69.6667
55	1	75	28	1	1	1	0	1	1	1	0	0	0	1	0	0	0	5.6	14	2	36	37.9	280	43	8	3	4	84.6	5	3	7.7	110	15.9	523.4	72.38	19.41	280	46	0.536	345.8	17.4	5.6	112	41	3	95	56	1	69
56	2	68	9	0	3	0	0	0	0	0	0	1	0	1	0	1	0	1.6	9	2	24	40.1	194	181	3	0	0	6.7	2	0	11.6	127	12.4	1482.4	47.59	13.46	194	370	7.24	336.5	38.8	1.6	130	20	12	110	60	0	76.6667
57	2	75	17	0	3	0	0	0	0	0	0	1	0	1	1	1	0	1.8	5	0	35	26	389	121	5	1	3	68.9	3	3	51.6	123	14.1	305.1			389	6	1.03	153.7	8.9	1.8	112	20	5	115	70	0	85
58	2	76	30	0	2	1	0	1	0	0	1	0	0	0	1	1	0	1.6	3	0	19	39.4	262	167	3	0	0	36.3	2	2	10.7	130	12.4	344.6			262	1	0.025	27.1	19.6	1.6	100	25	8	131	60	0	83.6667
59	1	42	15	0	3	1	0	1	0	0	0	1	0	0	0	0	0	2.1	6	0	8	27.3	103	66	3	2	2	35.9	2	2	4.9	134	13.3	664.6			103	160		95.7	80.4	2.1	102	20	15	78	51	1	60
60	1	76	20	0	1	1	0	1	0	1	0	0	0	1	1	0	0	1.0	9	0	15	32.6	128	128	0	1	1	0	1	0	9.9	105	13.5	774			128	160	0.979	115.6	37.4	1.0	84	14	7	105	68	0	80.3333
61	2	86	14	0	2	1	0	1	0	0	1	0	0	1	1	0	0	2.4	5	0	16	26.1	111	87	3	2	2	21.6	2	0	10.1	85	13.4	258			111	123	19.31	186.4	12.5	2.4	105	30	15	161	81	0	107.667
62	1	78	20	0	3	1	0	0	1	0	0	1	0	0	0	1	1	1.2	7	0	22	45.9	398	177	7	0	0	55.5	4	3	13	166	11.7	431.2			398	8	0.066	45.7	31.3	1.2	126	20	8	73	47	1	55.6667
63	1	67	11	1	1	1	1	0	1	1	0	0	0	0	0	1	1	7.5	12	0	29	35.3	333	59	8	2	4	82.3	5	3	11.6	108	14.9	862.4			333	134	2.6	171.5	12.2	7.5	110	6	3	90	60	1	70
64	2	78	14	0	2	1	1	0	1	0	1	0	0	1	0	1	0	1.1	6	0	23	38.8	244	244	0	0	0	0	1	0	22.4	124	12.7	501.4			244	34	0.086	50.3	12.3	1.1	106	20	3	121	65	0	83.6667
65	2	61	13	0	1	1	1	0	0	1	0	0	0	1	1	0	0	0.9	5	0	12	27.5	133	127	3	1	2	4.5	2	0	8.5	90	11.6	379.2			133	8		139.8	9.2	0.9	81	29	15	136	85	0	102
66	1	93	45	0	4	1	1	1	1	0	0	0	1	0	0	0	1	2.8	5	0	21	43.4	211	95	5	2	3	55	3	3	28.8	130	14.3	456.6			211	141	0.35	109	21.8	2.8	124	36	15	114	72	0	86
67	2	75	10	1	2	1	1	0	0	0	1	0	0	1	1	1	0	5.5	12	0	31	27.2	154	16	7	4	3	89.6	4	3	11.8	89	14.3	443.6			154	160	32.57	139	19.7	5.5	109	26	3	46	31	1	36
68	2	78	4	1	1	0	0	0	0	1	0	0	0	0	0	0	0	4.0	11	0	31	32.8	391	214	3	0	0	45.3	2	2	27.4	105	12.9	253.9			391	7	1.64	295	17.3	4.0	152	20	3	72	49	1	56.6667
69	1	68	13	0	3	1	0	1	0	0	0	1	0	0	1	0	0	2.4	8	0	20	44.4	146	69	3	2	2	52.7	2	3	5.6	147	15.6	500.2			146	2	100	102.7	21.7	2.4	145	20	12	75	51	1	59
70	1	88	22	1	1	1	0	1	0	1	0	0	0	1	0	0	1	9.2	15	1	35	51.1	95	9	8	4	4	90.5	5	3	15.3	152	15.9	146.6			95	73	0.975	367.5	32.6	9.2	67	33	3	74	68	1	70
71	1	93	14	1	1	1	1	0	0	1	0	0	0	0	0	1	0	3.0	13	0	29	48.6	211	29	8	3	4	86.3	5	3	19.6	160	14.9	301.2			211	151	0.137	348.7	24.1	3.0	139	49	8	103	71	1	81.6667
72	2	83	42	0	2	1	0	1	0	0	1	0	0	0	0	1	0	4.8	9	0	30	30.7	318	107	7	1	3	66.4	4	3	6	98	13.5	431.2			318	34	31.42	52.7	17	4.8	158	30	3	87	33	1	51
73	1	85	9	0	2	1	0	1	0	0	1	0	0	0	0	0	1	2.0	6	0	22	31.2	241	177	3	0	0	26.6	2	0	13.3	104	13.1	379.2			241	18	0.342	82.8	11.8	2.0	130	25	8	156	95	0	115.333
74	1	87	13	0	2	1	0	1	1	0	1	0	0	1	1	0	1	3.4	8	0	19	38.6	178	139	3	1	2	21.9	2	0	7.9	127	13.2	484.8			178	83	0.985	209.6	19.1	3.4	107	20	8	136	75	0	95.3333
75	2	64	28	1	4	1	0	1	0	0	0	0	1	0	0	1	0	2.1	7	2	15	38.2	223	144	8	1	4	35.4	5	2	14	132	12.2	1179.8	15.91	4.34	223	341	24.3	137.4	11.4	2.1	86	20	8	129	79	0	95.6667
76	2	81	33	0	2	1	0	1	0	0	1	0	0	1	0	0	0	0.9	6	0	23	15.4	213	94	7	2	3	55.9	4	3	6.5	50	12.4	415.4			213	80	0.399	93.3	33	0.9	82	20	3	111	65	0	80.3333
77	1	76	11	0	1	1	0	1	0	1	0	0	0	1	1	0	1	2.1	3	0	18	32.8	262	217	3	0	0	17.2	2	0	11.7	121	12.6	293.9			262	155	0.729	89.8	15.8	2.1	105	30	6	129	82	0	97.6667
78	1	73	16	0	1	0	0	0	0	1	0	0	0	0	0	0	1	5.0	7	0	21	41.2	442	310	5	0	0	29.9	3	0	24.3	135	12.2	1008.3			442	370	1.43	135.9	17.3	5.0	179	24	12	155	104	0	121
79	1	83	21	1	1	0	0	0	0	1	0	0	0	1	0	1	1	14.4	11	2	28	35.8	152	52	8	2	4	65.8	5	3	14.9	111	23.9	208.7			152	36	1.75	235.8	24.2	14.4	112	20	8	75	43	1	53.6667
80	1	91	32	0	1	1	0	1	0	1	0	0	0	1	0	1	0	1.6	8	0	26	48.3	220	146	3	1	2	33.6	2	2	12.3	149	14.4	723.4			220	90	0.05	144.6	13.3	1.6	100	37	5	179	84	0	115.667
81	2	79	13	1	1	1	0	1	0	1	0	0	0	0	0	1	1	0.9	5	0	19	45.5	335	187	8	0	0	44.2	5	2	12.9	145	11.1	276.5			335	2	0.05	52.5	4.1	0.9	112	30	10	136	63	0	87.3333
82	1	68	7	1	4	0	0	0	0	0	0	0	1	0	0	1	0	8.9	13	0	28	22.8	336	95	7	2	3	71.7	4	3	22.3	67	16.7	529.7			336	370	50	462.2	15.6	8.9	89	20	3	66	30	1	42
83	1	72	19	0	3	1	0	1	0	0	0	1	0	0	1	1	0	2.8	11	0	23	32	113	113	0	1	1	0	1	0	15.3	108	14.4	667.7			113	172	50	146.3	16.8	2.8	82	23	3	70	50	1	56.6667
84	2	93	15	1	1	1	0	1	1	1	0	0	0	1	0	0	0	0.8	7	2	29	47.4	144	27	8	3	4	81.3	5	3	10.9	154	12.1	383.3	11.42	4.27	144	15	0.05	53.8	7.5	0.8	126	45	3	179	106	0	130.333
85	2	87	22	0	2	1	0	1	0	0	1	0	0	0	0	0	0	1.7	4	0	15	39.1	194	155	5	0	0	20.1	3	0	6.9	123	12.1	430.1			194	154	0.28	95.4	36.3	1.7	101	20	10	137	87	0	103.667
86	1	93	7	1	1	1	1	0	0	1	0	0	0	1	0	1	0	3.4	9	2	28	32.3	607	20	7	3	3	96.7	4	3	41.4	102	13.3	514.7	20.5	5.55	607	216	40.07	150.5	9.8	3.4	97	29	5	107	57	0	73.6667
87	2	77	8	1	1	0	0	0	0	1	0	0	0	0	1	0	0	1.0	8	0	23	20	212	102	7	1	3	51.9	4	3	10.1	60	15.4	264.5			212	33	0.17	503.6	4.1	1.0	85	20	8	106	59	0	74.6667
88	1	76	3	1	1	0	0	0	0	1	0	0	0	0	1	0	1	5.6	9	0	34	21.9	131	131	0	1	1	0	1	0	10.8	81	17	268.2			131	201	4.37	153.3	29.4	5.6	144	35	3	112	60	0	77.3333
89	1	57	21	1	4	1	0	1	0	0	0	0	1	1	0	0	0	0.7	2	0	12	43.8	225	85	8	2	4	62.2	5	3	8.4	149	11	238	2.5	0.44	225	1		74.3	6.8	0.7	82	20	10	169	121	0	137
90	2	68	6	1	2	1	0	1	0	0	1	0	0	1	0	0	0	6.8	9	0	34	27.3	397	68	5	2	3	82.9	3	3	9.1	85	13.7	250.6			397	238	2.07	162.2	15.5	6.8	135	40	3	150	98	0	115.333
91	2	82	3	1	1	0	0	0	0	1	0	0	0	0	1	0	0	2.5	6	0	26	40.1	243	158	3	0	0	35	2	2	12.8	118	14.5	692.3			243	128	0.34	99.3	14.6	2.5	143	43	3	103	78	0	86.3333
92	2	52	3	1	4	1	0	1	1	0	0	0	1	0	0	1	0	3.3	8	2	15	39.2	142	95	3	2	2	33.1	2	2	6.5	131	13.8	589.5	19.28	6.95	142	370	39.41	106.1	15.1	3.3	146	45	12	76	53	1	60.6667
93	1	84	3	1	3	0	0	0	0	0	0	1	0	1	1	0	1	3.3	9	0	17	29.7	248	181	3	0	0	27	2	0	14.3	109	16	251.2			248	36	9.51	424.5	522.1	3.3	80	20	11	106	68	0	80.6667
94	2	82	5	1	1	1	0	1	0	1	0	0	0	0	0	0	0	0.8	10	1	37	17	107	107	0	1	1	0	1	0	4.5	59	18.9	467.5			107	109	1.11	193.5	6	0.8	39	25	3	70	31	1	44
95	2	62	11	1	3	1	0	1	0	0	0	1	0	0	0	0	0	1.2	10	3	15	38.3	86	12	7	4	3	86	4	3	6.5	129	16.2	306.8		39.25	86	197	15.68	80.3	15.9	1.2	87	20	3	88	69	1	75.3333
96	1	51	12	0	4	1	0	1	1	0	0	0	1	1	0	0	0	5.0	12	3	32	30.8	95	63	3	2	2	33.7	2	2	9.8	99	15.6	418.8	32.71	16.36	95	74	3.26	211.1	28.8	5.0	120	25	3	60	34	1	42.6667
97	1	79	8	1	3	1	0	0	1	0	0	1	0	1	1	0	1	12.4	3	0	10	40.9	182	6	8	4	4	96.7	5	3	14.5	149	16.7	233.1			182	2	3.78	120.5	13.4	12.4	95	20	15	138	84	0	102
98	2	87	24	1	3	1	0	1	1	0	0	1	0	0	0	0	0		2	2	7	36.9	211	57	7	2	3	73	4	3	2.17	106	11.6	343.9		4.55	211	1	50	154.9	15.9		71	20	15	151	80	0	103.667
99	1	69	3	1	1	0	0	0	0	1	0	0	0	1	0	1	1	5.1	13	3	34	21.1	47	44	3	3	2	6.4	2	1	1.2	85	17.1	324.4			47	89	27.92	37.8	12.1	5.1	78	24	3	75	39	1	51
100	1	51	45	0	4	1	0	1	0	0	0	0	1	1	0	1	1	3.0	7	0	24	43.9	261	142	3	1	2	45.6	2	2	6.49	139	12.4	648.7			261	365	20.79	129.7	9.8	3.0	120	48	3	108	73	0	84.6667
101	2	83	5	1	3	0	0	0	0	0	0	1	0	0	0	0	0	5.2	11	0	28	40.6	148	10	5	4	3	93.2	3	3	14.48	127	12.5	381.5			148	120	1.27	117.4	15.8	5.2	126	60	3	104	66	1	78.6667
102	1	84	11	1	1	1	0	1	0	1	0	0	0	1	0	0	1	5.0	6	0	16	39.6	330	111	7	1	3	66.4	4	3	8.55	129	13.9	693.6			330	102	0.17	97.3	14.7	5.0	122	18	8	95	57	1	69.6667
103	1	62	18	0	1	1	1	1	1	1	0	0	0	0	0	0	1	10.3	6	0	20	45.7	266	194	3	0	0	27.1	2	0	9.19	144	12.9	454			266	34	0.05	71.1	7.5	10.3	99	12	8	174	100	0	124.667
104	2	71	16	0	1	1	0	1	0	1	0	0	0	1	1	1	0	1.0	6	0	11	22.9	207	204	5	0	0	1.4	3	0	9.45	75	13.4	866.4	4.33	0.76	207	160	1.7	557.1	15.1	1.0	90	20	15	144	78	0	100
105	1	72	5	1	3	0	0	0	0	0	0	1	0	1	0	0	0		7	1	14	52.4	81	30	5	3	3	63	3	3	36.57	175	11.9	907.9			81	275	11.84	179.2	13		80	20	15	91	50	0	63.6667
106	2	87	9	0	2	1	0	0	1	0	1	0	0	1	0	1	0	9.2	9	2	25	47.7	146	37	3	3	2	74.7	2	3	7.88	156	14.2	501.6	74.09	21.04	146	1	50	118.4	27.8	9.2	129	18	8	127	68	0	87.6667
107	1	86	16	1	1	1	0	1	0	1	0	0	0	1	0	0	1	5.1	7	0	33	44.3	244	61	8	2	4	75	5	3	20.46	148	12	544			244	14	1.74	72.8	14	5.1	145	36	5	151	89	0	109.667
108	2	66	9	0	1	0	0	0	0	1	0	0	0	0	0	0	0	0.3	3	2	11	30.2	334	199	7	0	0	40.4	4	2	5.46	85	11.3	315		4.7	334	5	0.1	106.3	9.6	0.3	104	20	15	88	55	1	66
109	2	89	35	0	3	0	0	0	0	0	0	1	0	0	0	0	0	13	14	1	25	45.3	93	15	3	4	2	83.9	2	3	21.55	149	16.8	443.4			93	153	50	238.5	120.3	13	116	28	12	79	51	1	60.3333
110	1	40	25	1	3	1	0	1	0	0	0	1	0	1	0	0	0	7.2	13	4	21	27.2	28	28	0	3	1	0	1	1	18.97	94	31	165.3			28	130	11.73	127.9	265.6	7.2	112	25	3	180	70	0	106.667
111	2	56	18	1	4	1	1	1	1	0	0	0	1	0	0	0	0	1.0	8	2	27	25.3	152	55	8	2	4	63.8	5	3	8.07	80	15.1	597.3	24.45	7.12	152		10.25	21.1	24.6	1.0	134	44	5	103	64	0	77
112	2	83	17	1	1	1	0	1	0	1	0	0	0	0	0	0	1	5.5	13	0	37	40	116	4	8	4	4	96.6	5	3	3.94	126	13.8	515.1			116	142	3.88	144.5	19.9	5.5	121	10	3	50	30	1	36.6667
113	1	75	25	0	3	0	0	0	0	0	0	1	0	1	0	0	0	1.6	4	0	11	46.1	116	110	3	1	2	5.2	2	0	13.12	154	15.6	569.7			116	231	0.85	101.7	38	1.6	115	21	15	126	76	0	92.6667
114	2	68	13	0	4	1	1	0	0	0	0	0	1	1	0	1	1	1.6	7	0	26	41.9	272	105	7	1	3	61.4	4	3	20.31	119	13.5	550.6			272	26	19.77	231.6	6.1	1.6	117	35	8	106	73	0	84
115	2	86	16	1	1	0	0	0	0	1	0	0	0	1	1	0	0	1.3	10	0	25	39.1	129	76	5	2	3	41.1	3	2	11.06	120	12.9	241.8			129	8	0.05	393.8	15.2	1.3	105	22	8	115	64	0	81
116	2	42	11	1	4	1	0	1	0	0	0	0	1	0	0	0	0	1.5	7	2	20	38.1	211	56	8	2	4	73.5	5	3	10.03	116	14.4	1044	82.9	30.91	211	281	1.19	104.8	10.9	1.5	138	33	3	108	70	0	82.6667
117	1	68	30	0	1	1	0	1	0	1	0	0	0	0	0	0	1	1.9	6	0	16	32.2	243	196	3	0	0	19.3	2	0	13.25	130	12.6	723.3			243	63	8.32	83.9	20	1.9	124	40	12	106	65	0	78.6667
118	1	92	30	0	1	1	0	1	0	1	0	0	0	0	0	0	0	5.9	11	0	37	39.2	291	203	7	0	0	30.2	4	2	18.25	132	13.7	423.1			291	24	0.05	57.3	18.8	5.9	90	测不出	3	50	30	1	36.6667
119	1	83	8	0	2	1	0	1	0	0	1	0	0	0	0	0	0	2.8	4	0	15	30.9	118	118	0	1	1	0	1	0	10.5	115	11.7	490.3			118	1	2.16	67.7	14.9	2.8	82	18	12	133	56	0	81.6667
120	2	86	6	1	2	0	0	0	0	0	1	0	0	0	0	0	0	2.2	3	2	35	51.2	217	80	5	2	3	63.1	3	3	12.22	164	12.3	147		8.67	217	3	0.85	191.2	24.5	2.2	151	33		129	92	0	104.333
121	2	90	2	1	3	0	0	0	0	0	0	1	0	0	0	0	0		2	2	28	44.6	392	392	0	0	0	0	1	0	7.22	141	14.1	632.5	25.95	7.73	392	63	10.77	63.4	33.4		122	20		107	70	0	82.3333
122	1	56	13	0	3	1	1	0	0	0	0	1	0	1	1	1	0	3.3	5	2	11	56.9	156	156	0	0	0	0	1	0	6.54	200	14.3	661.2	43.54	14.31	156	78	42.08	86.8	64.9	3.3	136	20	15	182	106	0	131.333
123	2	87	30	0	1	0	0	0	0	1	0	0	0	1	0	1	1	5.4	10	0	19	44.6	289	79	5	2	3	72.7	3	3	16.94	143	13.7	443.3			289	15	0.06	155	18.8	5.4	89	33	12	111	87	1	95
124	2	91	69	0	1	1	1	1	1	1	0	0	0	0	1	0	1	2.9	7	1	27	42.5	308	243	3	0	0	21.1	2	0	25.53	146	13.6	493.1		2.84	308	60.1	0.46	64.4	24.5	2.9	120	30	8	210	102	0	138
125	2	82	8	1	1	1	0	1	0	1	0	0	0	0	1	0	0	2.4	7	0	28	39.2	184	26	8	3	4	85.9	5	3	13.55	132	14.9	392.7			184	62	9.23	132.4	20.5	2.4	139	28	5	108	75	0	86
126	1	80	3	1	1	1	0	0	1	1	0	0	0	0	0	0	0	1.5	7	0	19	45.1	202	137	3	1	2	32.2	2	2	14.74	154	15.2	344.4			202	54	2.75	60.4	52.1	1.5	98	26	3	126	98	0	107.333
127	1	82	23	0	1	1	0	1	0	1	0	0	0	0	1	1	1	1.6	11	0	21	32.4	173	132	3	1	2	23.7	2	0	18.29	107	13.5	454.9			173	23	40.17	134	58.3	1.6	112	23	10	74	43	1	53.3333
128	2	70	40	0	2	1	0	1	0	0	1	0	0	0	0	0	1	1.5	10	0	22	29.3	138	53	5	2	3	61.6	3	3	26.69	131	13.8	785.4			138	224	30.04	363.8	22.4	1.5	109	22	8	109	52	0	71
129	1	82	5	1	3	1	0	1	0	0	0	1	0	0	0	0	0	9.3	14	3	32	27.6	69	31	5	3	3	55.1	3	3	17.3	99	24.6	311.7			69	52	2.23	441.8	127	9.3	85	35	3	125	74	0	91
130	1	93	33	0	1	1	0	1	0	1	0	0	0	1	0	1	1	1.5	10	0	21	38.3	270	187	7	0	0	30.7	4	2	11.78	123	12.2	432.3			270	15	0.23	94.1	15.6	1.5	86	28	5	91	61	1	71
131	1	59	8	0	3	0	0	0	0	0	0	1	0	1	0	1	0	3.2	7	2	20	41.2	370	220	5	0	0	40.5	3	2	16.41	156	21	256.9			370	1	16.76	70.4	25.6	3.2	125	40	10	92	57	0	68.6667
132	1	58	4	1	1	1	0	1	0	1	0	0	0	0	0	0	0	7.0	11	2	19	48.5	133	33	5	3	3	75.2	3	3	6.5	170	15.2	1044		7.07	133	160	50	310.6	29.3	7.0	70	40	15	86	56	1	66
133	1	81	8	1	4	1	0	1	0	0	0	0	1	0	0	0	0	2.9	11	0	33	26.7	178	11	8	4	4	93.8	5	3	12.5	83	16.8	269.9			178	133	0.71	189	17.4	2.9	69	10	3	112	68	1	82.6667
134	1	53	7	1	1	1	1	0	0	1	0	0	0	1	0	1	0	1.4	5	0	21	29.5	300	204	5	0	0	32	3	2	13.5	97	14.7	823.3			300	315	1.65	59.7	15.2	1.4	143	28	12	174	104	0	127.333
135	1	81	10	1	1	1	1	0	0	1	0	0	0	1	1	1	0	6.6	2	0	14	38	365	183	8	0	0	49.9	5	2	13.68	111	12.5	734.2			365	59		102.6	12.8	6.6	127	39	15	156	71	0	99.3333
136	1	61	10	0	1	0	0	0	0	1	0	0	0	0	0	0	0	5.2	5	0	19	31.9	627	591	3	0	0	5.7	2	0	20.66	104	12	601.8			627	34		79.4	10.6	5.2	114	36	10	134	89	0	104
137	2	84	15	1	1	0	0	0	0	1	0	0	0	0	0	1	1	8.5	10	0	31	26.3	168	43	7	3	3	74.4	4	3	6.98	79	13.5	703.5			168	107	0.28	662.2	12.8	8.5	136	24	8	120	68	1	85.3333
138	2	93	18	1	1	1	0	1	0	1	0	0	0	1	1	0	1	2.0	6	0	25	30.7	192	122	8	1	4	36.5	5	2	13.38	107	11.6	493.1			192	85	0.05	25.2	18.8	2.0	134	34	8	163	117	0	132.333
139	1	89	20	1	2	1	0	1	0	0	1	0	0	0	0	1	1	0.9	5	0	16	34.5	194	102	8	1	4	47.4	5	2	5.61	126	12.4	289.5			194	8	0.05	51.1	12.2	0.9	76	30	8	116	73	0	87.3333
140	2	81	3	1	3	1	0	1	0	0	0	1	0	1	1	0	0	5.7	9	0	17	36.4	115	58	3	2	2	49.6	2	2	26.25	121	15.3	665.7			115	149	33.97	267.8	27.9	5.7	100	20	15	96	40	1	58.6667
141	2	88	8	0	2	1	0	1	0	0	1	0	0	0	1	0	0	3.1	12	2	26	28.8	196	196	0	0	0	0	1	0	9.29	89	13.4	886.6		5.65	196	257	50	464.2	12.1	3.1	84	20	8	84	47	1	59.3333
142	1	84	3	1	1	1	0	1	0	1	0	0	0	0	1	0	0	3.3	10	2	26	32.5	111	79	3	2	2	28.8	2	0	1.48	114	15.2	543.3		3.82	111	188	46.61	163	31.7	3.3	117	34	8	125	76	0	92.3333
143	2	58	10	0	1	1	0	1	0	1	0	0	0	1	0	0	1	3.7	6	2	24	38.9	438	298	5	0	0	32	3	2	14.72	125	13.2	887.7		5.4	438	217	0.56	39.1	9.7	3.7	126	14	3	145	78	0	100.333
144	1	58	6	1	1	0	0	0	0	1	0	0	0	1	0	0	0	0.6	9	2	27	58.1	132	24	8	3	4	81.8	5	3	13.85	149	15.2	468.3		5.5	132	38	0.34	154.2	9.5	0.6	102	10	3	112	71	0	84.6667
145	2	88	3	1	3	0	0	0	0	0	0	1	0	0	0	0	1	2.4	9	0	25	40.3	101	74	3	2	2	26.7	2	0	16.08	122	15.7	411.3			101	160	6.88	158.4	10.3	2.4	98	32	3	85	56	1	65.6667
146	2	95	8	1	2	1	1	0	0	0	1	0	0	0	0	0	0	2.3	13	0	30	41	152	35	3	3	2	77	2	3	8.96	125	13	272.8			152	54	6.14	415.9	22.9	2.3	86	16	3	89	51	1	63.6667
147	2	78	5	0	1	0	0	0	0	1	0	0	0	0	0	0	0	3.3	6	2	14	36.3	373	299	5	0	0	19.8	3	0	14.56	123	12.3	748.5		4.42	373	186	0.97	99	8.5	3.3	109	25	12	124	83	0	96.6667
148	2	98	28	1	1	1	1	0	0	1	0	0	0	1	0	0	0	5.1	8	0	27	32.8	193	105	7	1	3	45.6	4	2	11.22	108	12.8	298.5			193	3	0.12	80.5	11.3	5.1	80	10	5	124	71	0	88.6667
149	2	87	13	1	1	1	0	1	0	1	0	0	0	0	0	0	0	7.3	11	0	32	40.7	414	7	8	4	4	98.3	5	3	6.37	137	13.1	421.7			414	21	3.47	41.7	18.6	7.3	137	35	3	70	42	1	51.3333
150	2	87	128	0	1	1	1	1	0	1	0	0	0	1	0	0	1	2.4	5	0	19	34.6	259	213	5	0	0	17.8	3	0	11.93	104	10.9	401.5			259	30	0.49	32.9	6	2.4	93	25	8	110	70	0	83.3333
151	1	53	12	0	1	1	0	1	0	1	0	0	0	0	0	0	0	7.7	8	0	24	35.4	252	252	0	0	0	0	1	0	22.04	126	12.1	608.3			252	160	6.34	47.3	25.8	7.7	55	19	5	162	90	0	114
152	1	87	43	0	1	1	0	1	0	1	0	0	0	1	0	0	1	7.7	10	0	25	33.3	263	115	8	1	4	56.3	5	3	9.55	103	12.7	277.6			263	64	0.79	67.8	73.5	7.7	55	19	5	162	90	0	114
153	2	89	14	1	1	0	0	0	0	1	0	0	0	1	0	1	0	2.4	10	0	27	37.7	193	64	8	2	4	66.8	5	3	24.57	121	12.9	481.5			193	36	0.38	107.3	15.5	2.4	86	25	8	108	62	1	77.3333
154	2	82	5	1	3	0	0	0	0	0	0	1	0	0	0	0	0	2.3	9	0	36	26.8	474	176	5	0	0	62.9	3	3	25.73	89	15.1	958.7			474	273	50	260.6	10.8	2.3	86	8	3	110	49	1	69.3333
155	1	80	55	0	4	0	0	0	0	0	0	0	1	1	0	1	0	3.4	11	0	24	31	124	124	0	1	1	0	1	0	13.66	89	13.2	538			124	188	8.62	671.6	15.7	3.4	87	20	3	187	81	0	116.333
156	2	74	28	0	1	1	0	1	0	1	0	0	0	1	1	0	0	2.4	7	0	22	35.2	363	164	8	0	0	54.8	5	3	11.65	109	10.1	318			363	1		152.3	6.9	2.4	104	24	3	114	74	0	87.3333
157	2	84	32	0	1	1	0	1	0	1	0	0	0	0	0	0	0	2.2	9	0	27	39.9	111	89	5	2	3	19.8	3	0	15.22	124	16	439.1			111	160	30.12	197.2	24.7	2.2	80	15	3	153	101	0	118.333
158	1	82	20	1	1	1	0	1	0	1	0	0	0	0	0	0	1	2.0	8	2	28	35.9	266	46	7	3	3	82.7	4	3	19.07	114	11.9	269.8	25.14	8.08	266	17	0.05	37.3	9.8	2.0	112	28	3	112	73	0	86
159	1	84	9	0	1	1	1	1	0	1	0	0	0	0	0	1	0	4.9	7	0	16	38	208	62	5	2	3	70.2	3	3	37.37	125	14.6	809			208	215	50	218	21.5	4.9		25	13	88	64	0	72
160	2	84	9	1	3	1	1	1	1	0	0	1	0	1	1	1	1	5.4	4	2	14	44.7	242	4	8	4	4	98.3	5	3	18.31	151	13.7	348.2	117.43	50.38	242	18	14.27	81.3	42.1	5.4	192	20	15	167	128	0	141
161	2	86	48	0	1	1	0	1	0	1	0	0	0	1	1	1	1	2.1	12	1	23	32.3	72	52	5	2	3	27.8	3	0	21.23	98	12.1	356.6		1.32	72	72	1.6	127	13.9	2.1	88	12	3	70	42	1	51.3333
162	2	91	16	0	3	0	0	0	0	0	0	1	0	1	0	0	0		2	0	9	31.6	197	153	3	0	0	22.3	2	0	11.28	104	11.4	332.5			197	1	0.39	70.2	14.9		74	23	15	180	90	0	120
163	2	84	8	1	3	1	0	1	0	0	0	1	0	0	0	0	0	12.6	12	2	31	48.5	183	84	5	2	3	54.1	3	3	20.99	160	14.6	601.1		8.34	183	252	26.37	187.2	55.6	12.6	121	18	3	96	46	0	62.6667
164	2	93	20	1	4	1	0	1	0	0	0	0	1	0	0	0	0	0.9	6	2	15	42.9	219	213	8	0	0	2.7	5	0	13.06	141	12.9	340.2	28.54	8.5	219	97		48.8	17.6	0.9	97	23	8	133	83	0	99.6667
165	1	76	16	0	1	1	1	1	0	1	0	0	0	1	0	1	0	8.5	9	0	29	49	226	157	3	0	0	30.5	2	2	10.2	163	12.8	384			226	117	1.66	114.9	24	8.5	80	38	5	114	63	0	80
166	1	23	7	1	1	1	1	0	0	1	0	0	0	0	0	0	0	20	7	3	22	50.9	438	27	5	3	3	93.8	3	3	11.42	193	17.7	140.5	15.94	5.56	438	1		58.4	24.3	20	124	22	3	150	98	0	115.333
167	1	67	5	1	1	1	0	1	0	1	0	0	0	0	0	0	0	11.2	10	0	34	38.1	304	64	5	2	3	78.9	3	3	19.68	120	12	177.8			304	6	0.05	46.2	13.3	11.2	157	46	3	50	30	1	36.6667
168	2	89	15	0	1	0	0	0	0	1	0	0	0	1	0	0	0	0.4	5	0	22	40.4	349	274	7	0	0	21.5	4	0	9.15	117	12.2	465.5			349	16	0.05	48.7	9.5	0.4	102	46	12	185	88	0	120.333
169	2	88	6	1	3	0	0	0	0	0	0	1	0	1	0	0	0		2	1	13	34.6	240	30	7	3	3	87.5	4	3	9.5	126	12.8	494.2	5.73	2.45	240	7	2.24	86.1	33.6		96	20	15	165	73	0	103.667
170	1	51	11	0	3	1	0	1	0	0	0	1	0	0	0	1	0	4.1	8	0	16	42.2	154	144	3	1	2	6.5	2	0	5.08	144	14.2	675.8			154	248	11.23	142.4	95.8	4.1	131	25	15	88	56	1	66.6667
171	1	93	20	0	1	1	0	1	0	1	0	0	0	0	0	0	0	5.9	9	1	18	11.7	78	16	3	4	2	79.5	2	3	8.28	41	15.1	404.5			78	140	0.51	93.6	56.4	5.9	118	20	12	118	48	0	71.3333
172	2	58	18	0	3	1	0	1	1	0	0	1	0	1	0	1	0	3.3	3	1	8	32.9	168	131	3	1	2	22	2	0	10.42	115	13.9	675.8	5.86	2.11	168	232	41.03	57.3	13	3.3	74	23	12	120	83	0	95.3333
173	1	51	7	0	1	1	1	0	0	1	0	0	0	0	0	0	0	2.5	10	0	23	47.9	292	139	7	1	3	52.4	4	3	15.95	158	15.6	908.3			292	1		151.7	12.9	2.5	81	24	3	86	52	1	63.3333
174	1	78	13	1	1	1	0	1	1	1	0	0	0	0	1	0	1	2.2	2	1	15	34.6	399	120	5	1	3	69.9	3	3	2.04	105	17.7	1057.6			399	300	2.7	93	28	2.2	122	26	15	107	61	0	76.3333
175	2	72	4	1	1	1	1	0	1	1	0	0	0	0	0	0	0	5.8	12	2	40	29.8	218	152	3	0	0	30.3	2	2	20.87	102	14	699.2		4.88	218	122	1.88	47.8	29	5.8	100	39	3	72	53	1	59.3333
176	2	65	6	1	1	1	0	1	0	1	0	0	0	0	0	0	0	1.5	8	2	31	42.1	247	70	5	2	3	71.7	3	3	14.28	142	14.4	645.7		4.13	247	90		34.6	25.6	1.5	135	40	8	147	97	0	113.667
177	1	23	15	0	3	0	0	0	0	0	0	1	0	0	0	0	0		2	0	8	42.8	411	255	3	0	0	38	2	2	14.5	149	13.6	369.9			411	5		90.1	16.4		132	15	12	140	90	0	106.667
178	2	69	9	1	3	1	0	0	1	0	0	1	0	1	0	1	0		5	3	17	35.8	174	105	7	1	3	39.7	4	2	6.44	117	23.3	480.7	5.47	1.94	174	10	5.19	370.6	17		80	25	15	160	104	0	122.667
179	1	74	4	1	1	1	1	0	0	1	0	0	0	0	1	0	0	11.1	12	1	31	31.6	311	154	3	0	0	50.5	2	3	15.32	104	17.2	255.5			311	126	1.09	369.7	21	11.1	110	14	3	112	73	0	86
180	2	84	3	0	1	1	0	1	0	1	0	0	0	0	0	0	0	7.9	8	0	26	34.1	340	205	3	0	0	39.7	2	2	5.65	108	13.2	616.5			340		1.5	60	18.2	7.9	78	28	3	115	78	0	90.3333
181	2	90	18	1	1	0	0	0	0	1	0	0	0	0	0	0	0	2.1	12	3	28	41	44	23	3	3	2	47.7	2	2	7.16	132	17.4	100.8			44	57	0.37	140.3	48.5	2.1			8	146	110	0	122
182	2	83	18	1	1	1	0	1	0	1	0	0	0	1	1	1	0	1.6	6	0	20	31.6	198	54	8	2	4	72.7	5	3	10.51	99	13.7	208.8		0.99	198	23	0.24	159.4	11	1.6	78	28	13	98	55	0	69.3333
183	1	61	12	0	3	0	0	0	0	0	0	1	0	0	0	0	0		2	1	11	42.8	241	192	3	0	0	20.3	2	0	16.21	140	11.4	528.8	5.86	2.31	241	37		71.5	10.9		100	18	12	150	97	0	114.667
184	1	88	8	1	1	1	0	1	0	1	0	0	0	0	0	0	1	0.9	4	0	14	28.2	197	197	0	0	0	0	1	0	5.54	92	14.2	361.1			197	84	0.17	31.1	11.4	0.9	89	20	13	95	55	0	68.3333
185	1	25	180	0	4	1	1	1	0	0	0	0	1	0	0	0	0		5	2	17	34.9	225	160	3	0	0	28.9	2	0	33.46	109	16.4	674.6	11.8	4.91	225	79		56.1	20.3		105	12	3	110	70	0	83.3333
186	2	84	38	0	1	1	1	1	0	1	0	0	0	0	0	0	0	15.8	12	2	38	51	148	79	5	2	3	46.6	3	2	11.02	156	37.6	127.5			148	15	0.46	193.9	53.3	15.8	126	40	3	50	30	1	36.6667
187	1	68	21	0	3	1	1	0	0	0	0	1	0	1	0	1	0	1.3	2	0	6	39.8	229	222	3	0	0	3.1	2	0	15.05	138	14.1	642.2			229	234	50	182.5	16	1.3	77	16	15	147	85	0	105.667
188	2	92	44	0	1	0	0	0	0	1	0	0	0	1	1	0	1	6.4	8	2	27	34.5	279	120	7	1	3	57	4	3	7.11	111	12.2	357.8		13.12	279	4	0.17	153.2	11.4	6.4	74	8	3	117	65	0	82.3333
189	1	87	4	1	2	1	0	1	0	0	1	0	0	0	0	0	1	0.9	4	2	21	24.6	319	62	7	2	3	80.6	4	3	25.03	86	14.6	669.7	79.5	36.35	319	314		922.4	8.8	0.9	98	20	15	148	83	0	104.667
190	1	85	21	0	1	1	0	1	0	1	0	0	0	1	0	0	1	1.3	7	0	31	38.3	170	59	8	2	4	65.3	5	3	4.05	124	13.4	569.9			170	34	6.48	88.4	24	1.3	96	45	8	210	113	0	145.333
191	2	58	12	0	1	1	0	1	0	1	0	0	0	1	0	0	0	1.9	8	0	27	35.6	460	395	3	0	0	14.1	2	0	12.82	119	12.1	610.7			460	53	0.14	23.6	9.2	1.9	83	15	3	148	71	0	96.6667
192	1	93	3	1	1	1	0	1	0	1	0	0	0	0	1	1	1	3.8	9	2	26	42	160	108	3	1	2	32.5	2	2	8.67	129	14.6	699.2		7.88	160	233	34.28	168.3	14.1	3.8	117	24	3	126	64	0	84.6667
193	1	18	156	0	1	1	0	1	0	1	0	0	0	0	0	0	1	1.0	6	1	21	42.2	658	391	3	0	0	40.6	2	2	5.57	128	15.5	528.8		2.36	658	54	0.46	46.2	9.3	1.0	118	20	7	197	100	0	132.333
194	2	59	21	1	1	1	1	0	0	1	0	0	0	1	0	0	0	3.0	6	0	21	29.9	286	101	8	1	4	64.7	5	3	13.37	85	14.1	349.4			286	51	22.55	13.3	19	3.0	106	40	12	139	93	0	108.333
195	1	91	23	1	1	1	0	1	0	1	0	0	0	1	0	0	1	2.3	6	1	23	33.1	169	75	5	2	3	55.6	3	3	7.28	108	13.2	239.9		3.27	169	5	0.29	132.7	16.4	2.3	80	10	3	131	70	0	90.3333
196	2	78	33	0	3	1	1	0	0	0	0	1	0	0	0	0	0	0.9	5	0	16	36.4	116	65	3	2	2	44	2	2	7.4	118	11.6	172.2			116	1		66.8	27.5	0.9	114	24	8	115	77	0	89.6667
197	2	81	5	1	1	1	0	1	0	1	0	0	0	0	0	0	0		3	1	14	47.4	328	250	5	0	0	23.8	3	0	18.13	155	16.4	416.7		2.5	328	134	0.23	161.9	30.7		109	20	13	131	72	0	91.6667
198	2	89	26	1	2	1	1	0	1	0	1	0	0	0	0	1	1		7	0	14	38.8	168	168	0	0	0	0	1	0	12.98	129	13.9	305.3			168	14	0.13	108	21.6		101	30	8	97	69	1	78.3333
199	2	89	44	0	1	1	0	1	0	1	0	0	0	1	1	0	0	0.6	9	0	31	31.3	208	130	7	1	3	37.5	4	2	7.81	98	11.7	259.9			208	1	0.08	157.1	10.7	0.6	87	15	3	162	71	0	101.333
200	1	59	30	0	3	0	0	0	0	0	0	1	0	0	0	0	0	1.5	2	0	19	19	455	345	7	0	0	24.2	4	0	5.99	49	12.9	236.4			455	84		119.3	24.8	1.5	63	20	15	112	58	0	76
201	2	92	47	0	1	1	0	1	1	1	0	0	0	1	1	0	0	6.4	6	1	14	33.3	140	41	8	3	4	70.7	5	3	5.46	108	12	333.5		3.18	140	20		421.9	12.6	6.4	86	30	15	200	100	0	133.333
202	2	68	6	1	3	1	1	1	0	0	0	1	0	0	0	0	0	11.3	10	4	26	32.1	307	1	7	4	3	99.7	4	3	7.29	93	24.7	144.6		16.33	307	53	4.17	75.6	18.8	11.3	129	30	5	85	57	1	66.3333
203	1	82	51	0	1	1	0	1	0	1	0	0	0	0	0	0	0	2.4	4	1	10	18.4	85	43	8	3	4	49.4	5	2	5.68	63	14.1	184.4			85		0.15	80.7	16.2	2.4	97	17	15	121	70	0	87
204	1	74	7	1	1	1	0	1	0	1	0	0	0	0	0	1	0	5.2	9	1	21	44	207	55	7	2	3	73.4	4	3	9.51	149	13.6	206	9.03	3.33	207	8	0.42	90.8	14.4	5.2	124	25	12	82	57	1	65.3333
205	2	89	15	1	1	1	0	1	1	1	0	0	0	0	0	0	0	1.2	2	2	11	31.9	222	116	5	1	3	47.7	3	2	6.92	106	11.3	699.2	35.5	11.85	222	1		89.6	14.1	1.2	113	25	13	156	82	0	106.667
206	1	84	8	1	1	0	0	0	0	1	0	0	0	1	1	0	0	2.9	9	2	23	33	132	23	7	3	3	82.6	4	3	1.5	103	13	624		9.25	132	162	14.63	215.9	22.4	2.9	126	35	8	96	64	0	74.6667
207	2	83	6	1	3	0	0	0	0	0	0	1	0	0	0	0	0	2.3	10	4	14	31.9	75	59	5	2	3	21.3	3	0	13.29	105	21.2	54.3			75	38	0.38	66	102.9	2.3	83	24	8	137	89	0	105
208	2	80	2	1	1	1	0	1	0	1	0	0	0	0	0	0	1	3.7	11	2	33	46.1	129	7	3	4	2	94.6	2	3	9.28	145	14.4	357.8		7.27	129	76	0.36	51.1	16.4	3.7	141	30	3	89	56	1	67
209	2	48	21	0	3	1	0	1	0	0	0	1	0	0	0	0	0	3.5	3	0	13	33.4	423	100	7	1	3	76.4	4	3	32.12	100	13.9	405.7			423	173	2.97	294.8	18.7	3.5	141	25	15	108	76	0	86.6667
210	1	76	13	0	1	1	1	1	0	1	0	0	0	1	0	0	1	1.2	3	0	21	38	107	105	5	1	3	1.9	3	0	6.97	123	14	498			107	116		39.2	18.5	1.2	87	25	10	102	60	0	74
211	2	86	16	0	2	1	1	1	0	0	1	0	0	1	0	0	1	1.8	13	1	24	37.1	74	71	8	2	4	4.1	5	0	20.24	121	12.2	305.5			74	342	6.33	624.6	32.7	1.8	110	18	15	86	52	1	63.3333
212	1	82	19	1	1	1	0	1	0	1	0	0	0	1	0	0	0	8.1	11	0	27	38	247	92	5	2	3	62.8	3	3	21.48	122	14.3	264.3			247	9	0.1	92	21.6	8.1	95	30	8	96	58	1	70.6667
213	2	84	18	0	3	1	1	0	0	0	0	1	0	1	0	0	1	1.8	3	0	9	29.5	266	212	3	0	0	20.3	2	0	14.85	100	15.3	592.5			266	185	0.51	107.3	22.9	1.8	83	15	15	120	51	0	74
214	2	90	30	0	1	1	1	1	0	1	0	0	0	1	1	1	1	0.8	5	0	20	22.4	107	59	7	2	3	44.9	4	2	7.97	89	13.6	333.5			107	40	0.61	87.3	22.8	0.8	78	23	8	162	57	0	92
215	2	87	30	0	1	1	0	1	0	1	0	0	0	0	1	0	1	2.6	5	1	25	30.1	216	205	5	0	0	5.1	3	0	9.18	105	12.2	395.2		2.31	216	10	0.05	50.5	23.8	2.6	125	30	14	179	114	0	135.667
216	1	100	30	0	1	1	0	1	0	1	0	0	0	0	0	0	0	2.9	11	0	23	33.5	324	68	8	2	4	79	5	3	20.15	105	15.1	404.6			324	18		263.6	24.7	2.9	126	30	12	95	62	1	73
217	2	81	30	0	3	1	1	0	0	0	0	1	0	1	0	0	0	1.9	3	0	14	37.1	220	192	3	0	0	12.7	2	0	19.71	109	14.4	706.8			220	167	1.3	65.3	26.6	1.9	60	32	14	127	60	0	82.3333
218	1	73	29	0	1	1	1	1	0	1	0	0	0	1	1	0	0	0.8	7	1	32	28.4	169	157	7	0	0	7.1	4	0	8.35	103	11.8	209.1		3.3	169	1		39.9	13.3	0.8	89	10	3	111	66	0	81
219	2	82	10	0	3	0	0	0	0	0	0	1	0	1	1	0	0		2	2	12	28.2	168	100	8	1	4	40.5	5	2	3.94	90	11.6	346		4.85	168	3	0.4	51	15.9		68	20	12	126	64	0	84.6667
220	1	85	6	0	3	0	0	0	0	0	0	1	0	1	1	0	0		2	0	9	47.3	209	163	3	0	0	22	2	0	10.7	163	11.7	361.1			209	1	0.05	192.2	17.8		71	23	15	214	81	0	125.333
221	2	78	14	0	2	1	0	1	0	0	1	0	0	1	0	0	1		6	2	21	41.3	123	83	3	2	2	32.5	2	2	8.27	125	13.2	346		5.42	123	21		146.2	20.3		67	20	8	113	65	0	81
222	2	80	45	0	1	1	0	1	0	1	0	0	0	0	0	0	1	0.6	6	1	15	31.3	325	122	8	1	4	62.5	5	3	13.47	110	11.1	467.6		2.2	325	55	0.15	43.4	20	0.6	102	23	10	140	78	0	98.6667
223	1	88	16	1	1	1	0	1	0	1	0	0	0	0	1	1	0	8.6	7	1	29	39.2	296	192	8	0	0	35.1	5	2	10.36	129	13.1	361.1	5.9	1.9	296	13	0.05	109.9	15.1	8.6	134	30	3	134	60	0	84.6667
224	2	94	15	0	1	1	0	1	0	1	0	0	0	1	1	0	1	1.2	9	3	18	40.5	216	138	7	1	3	36.1	4	2	10.16	143	22.8	184.2		2.1	216	1	0.26	245.8	34.6	1.2	60	24	8	138	69	0	92
225	1	86	7	1	1	1	0	1	0	1	0	0	0	0	0	0	1	2.5	12	2	33	38.7	192	71	7	2	3	63	4	3	27.42	120	25.1	235.6			192	17	3.17	270.8	22.9	2.5	121	12	3	56	31	1	39.3333
226	1	88	35	0	1	1	0	1	0	1	0	0	0	1	0	0	0	3.0	5	0	18	36.5	176	156	5	0	0	11.4	3	0	9.59	115	10.5	467.6		1.19	176	24	0.17	54.3	16.3	3.0	114	32	12	129	75	0	93
227	2	83	15	0	2	0	0	0	0	0	1	0	0	0	0	0	0		12	4	20	23.8	41	33	7	3	3	19.5	4	1	26.1	77	14.9	396.4		4.81	41	162	50	35.1	25.2		98	26	10	105	60	1	75
228	2	53	8	0	2	1	1	0	0	0	1	0	0	1	0	1	0	1.1	4	0	8	29.1	180	180	0	0	0	0	1	0	4.93	102	13.6	686.1			180	155	50	95.9	27.8	1.1	101	22	15	82	54	1	63.3333
229	2	95	28	0	2	0	0	0	0	0	1	0	0	1	1	0	1	1.5	5	2	17	37.2	221	116	7	1	3	47.5	4	2	12.3	135	11.8	142.3		5.14	221	0.5	0.05	60.7	23.3	1.5	106	20	12	198	89	0	125.333
230	1	65	6	1	1	1	1	0	0	1	0	0	0	0	1	0	0	2.1	10	0	30	42.5	260	45	5	3	3	82.7	3	3	17.35	126	12.3	506			260	72	0.94	620.2	18	2.1	98	35	5	109	79	0	89
231	1	79	15	0	2	1	0	1	0	0	1	0	0	1	0	0	1		5	0	21	33.4	138	93	3	2	2	32.6	2	2	9.73	114	15.4	743.5			138	282	16.35	137.1	16.4		139	25	8	124	63	0	83.3333
232	1	75	28	0	3	1	1	1	1	0	0	1	0	1	0	0	0		2	2	16	54.2	370	254	5	0	0	31.4	3	2	8.4	179	14.8	626.2		7.59	370	96	35.32	258.4	18.6		139	28	15	126	81	0	96
233	1	85	40	0	1	1	1	1	0	1	0	0	0	1	1	1	1	0.6	5	0	24	29.3	157	111	5	1	3	29.3	3	0	12.57	94	11.4	573.1		1.16	157	111	1.21	80.6	5.6	0.6	39	12	10	66	34	1	44.6667
234	1	74	15	1	3	1	0	1	0	0	0	1	0	1	1	1	0	1.2	7	1	10	33.1	172	133	5	1	3	22.7	3	0	6.12	108	19.2	741.1			172	94	21.35	695.3	10.5	1.2	76	20	15	128	63	0	84.6667
235	1	70	8	0	1	1	0	0	1	1	0	0	0	0	1	0	0	0.9	10	0	29	52.9	145	145	0	1	1	0	1	0	7.67	167	12.8	301.6		0.46	145	0.5	0.07	117.2	19.4	0.9	114	12	3	157	91	0	113
236	2	93	3	1	1	1	0	0	1	1	0	0	0	1	0	0	0	5.0	8	2	35	48.2	246	168	5	0	0	31.7	3	2	11.58	164	16.1	291.6		16.31	246	45	0.13	101.1	14.5	5.0	156	39	3	183	99	0	127
237	1	89	13	1	3	1	0	0	1	0	0	1	0	0	1	1	1	9.8	5	0	10	34.9	145	93	5	2	3	35.9	3	2	11.25	139	14.5	675.7			145	38	20.94	258	44.7	9.8	78	20	15	125	80	0	95
238	2	67	19	0	1	1	0	1	1	1	0	0	0	0	0	0	0	14.2	8	2	36	38.7	217	73	7	2	3	66.4	4	3	20.23	124	13.6	610.8		3.61	217	30	0.1	114.6	6.5	14.2	150	39	3	242	133	0	169.333
239	1	48	11	0	1	1	0	1	1	1	0	0	0	1	0	1	0	2.7	8	2	30	44.8	353	250	8	0	0	29.2	5	0	33.26	154	11.9	684.5		3.57	353	80	6.37	61.8	18.6	2.7	130	28	3	196	117	0	143.333
240	2	81	39	0	3	0	0	0	0	0	0	1	0	1	0	1	1	1.0	2	0	11	27.8	186	44	7	3	3	76.3	4	3	7.25	97	11.4	185			186	32	0.08	104.1	19.8	1.0	88	23	14	100	75	0	83.3333
241	1	82	14	1	4	1	0	1	0	0	0	0	1	1	1	0	1	2.3	6	0	25	34.7	199	29	8	3	4	85.4	5	3	13.3	85	15.7	581.9			199	114	0.92	34.3	13.3	2.3	118	27	3	131	71	0	91
242	2	86	24	0	1	1	0	0	1	1	0	0	0	1	0	0	0	0.8	4	0	24	33.2	210	93	8	2	4	55.7	5	3	9.21	98	16.4	386.4			210	128	3.41	81.9	5.1	0.8	147	35	8	111	79	0	89.6667
243	1	86	16	0	1	1	0	1	0	1	0	0	0	1	1	1	1	1.2	4	0	23	32.7	235	205	7	0	0	12.8	4	0	13.28	113	12.6	515.5			235	46		28.6	14.7	1.2	102	25	10	202	114	0	143.333
244	2	71	35	0	4	1	0	1	0	0	0	0	1	0	0	0	0	4.5	6	2	20	42.9	235	32	8	3	4	86.4	5	3	12.89	141	11.9	427.8		3.92	235	3	0.27	53.2	13	4.5	107	32	10	137	71	0	93
245	2	78	118	0	1	1	1	1	0	1	0	0	0	1	0	0	1		2	0	31	29.5	271	216	3	0	0	20.3	2	0	10.99	99	12.2	417.6			271	12	0.05	39.3	8.2		101	28	11	152	91	0	111.333
246	2	65	27	0	4	1	0	1	0	0	0	0	1	1	0	0	0	4.4	5	5	15	33	38	19	3	4	2	50	2	2	0.16	114	17.7	884.6		3.62	38	91	38.97	125.5	21.9	4.4	155	20	15	110	76	0	87.3333
247	2	73	8	0	1	0	0	0	0	1	0	0	0	1	1	0	1	2.6	5	2	19	34.9	299	204	3	0	0	31.8	2	2	11.36	110	13.2	412.6		5.46	299	19	0.05	69.9	17.3	2.6	143	28	8	139	77	0	97.6667
248	2	90	10	0	3	0	0	0	0	0	0	1	0	0	0	1	0	5.0	3	2	12	33.5	322	124	7	1	3	61.5	4	3	23.34	113	15.1	581.9		14.47	322	65	0.76	120.1	15	5.0	112	23	13	141	80	0	100.333
249	1	77	38	0	1	1	1	1	0	1	0	0	0	0	0	0	0	0.6	5	0	19	28.2	319	319	0	0	0	0	1	0	24.9	99	12.9	952.6		1.3	319	186	2.63	57.2	15.8	0.6	91	17	8	105	54	0	71
250	2	73	21	0	1	1	1	1	0	1	0	0	0	0	1	0	1	1.9	10	0	30	45.9	526	189	5	0	0	64.1	3	3	19.75	136	12.3	363.1			526	4	0.05	100.3	13.6	1.9	115	32	5	87	56	1	66.3333
251	2	90	39	0	1	1	1	0	0	1	0	0	0	1	1	1	0	1.9	3	0	16	40.2	161	72	8	2	4	55.3	5	3	11.69	130	11.9	422		0.77	161	10	0.05	122.8	11.6	1.9	117	30	15	136	86	0	102.667
252	1	69	35	0	2	1	1	1	0	0	1	0	0	1	0	1	1	2.6	6	0	16	23.2	130	52	7	2	3	60	4	3	4.85	72	14.5	317.9			130	107	3.98	336	8.7	2.6	100	20	12	134	76	0	95.3333
253	2	83	25	1	1	1	0	1	0	1	0	0	0	0	1	1	0	0.9	7	1	22	25.8	58	46	8	3	4	20.7	5	0	8.82	80	14.4	154.4			58	15	0.09	69.8	12.8	0.9	111	18	3	109	72	0	84.3333
254	1	88	69	0	1	1	0	1	0	1	0	0	0	0	0	1	1	2.9	8	0	27	30.2	546	251	7	0	0	54	4	3	51.75	97	13.7	501.8			546	25	6.07	132.5	10.2	2.9	109	33	8	147	65	0	92.3333
255	1	85	29	0	1	1	0	1	0	1	0	0	0	1	0	1	0	0.6	4	2	16	24.9	393	187	7	0	0	52.4	4	3	13.5	81	12.9	711.9		4.24	393	116	0.87	176.6	15.1	0.6	83	20	10	115	60	0	78.3333
256	2	76	61	0	1	1	0	1	1	1	0	0	0	0	1	0	1	2.8	10	3	27	24.5	204	187	5	0	0	8.3	3	0	14.86	81	95.2	442.3		2.52	204	86	8.53	105.3	14.4	2.8	108	26	5	93	49	1	63.6667
257	2	73	11	0	1	1	1	0	0	1	0	0	0	1	0	1	1	2.4	6	1	21	42	373	282	7	0	0	24.4	4	0	19.25	138	11.9	329.7		2	373	12	5.96	104.9	15.5	2.4	118	19	3	106	60	0	75.3333
258	2	95	32	0	2	1	1	1	0	0	1	0	0	1	1	0	1		2	0	15	32.9	171	171	0	0	0	0	1	0	10.67	120	11.3	282.3			171	0.5	0.05	36.3	13.6		65	18	12	155	69	0	97.6667
259	1	78	39	0	3	0	0	0	0	0	0	1	0	1	1	0	0	2.0	8	1	16	39.9	77	65	3	2	2	15.6	2	0	16.77	134	13	610.8			77	82	14.52	113.7	28.5	2.0	108	19	12	159	96	0	117
260	2	81	20	0	1	1	0	1	0	1	0	0	0	1	0	1	1	1.7	11	0	30	43.1	147	93	5	2	3	36.7	3	2	27.21	135	15.3	246.7			147	18	0.61	444.3	21.6	1.7	125	37	8	132	88	0	102.667
261	1	86	15	1	1	1	0	1	0	1	0	0	0	0	0	0	1	1.6	6	0	26	27.1	232	60	7	2	3	74.1	4	3	8.22	103	12.9	386.4			232	28	0.12	24.2	19.3	1.6	96	25	8	98	57	0	70.6667
262	1	66	6	1	1	1	0	1	0	1	0	0	0	0	0	0	0	10.5	8	1	35	49.5	246	30	7	3	3	87.8	4	3	10.15	160	12	335.9		2.57	246	4	0.05	116.2	13.5	10.5	133	39	3	229	124	0	159
263	1	84	17	0	2	1	0	1	0	0	1	0	0	1	0	0	0	0.8	3	0	14	27.1	203	182	7	0	0	10.3	4	0	23.31	91	12.1	393.5			203	128	5	186.3	11.9	0.8	87	20	15	119	78	0	91.6667
264	2	82	31	0	2	1	0	1	0	0	1	0	0	1	0	1	0	1.3	7	0	20	30.5	246	134	8	1	4	45.5	5	2	15.42	112	14.8	285.5			246	8	13.77	46.9	21.1	1.3	94	18	8	114	76	0	88.6667
265	1	77	6	1	1	1	1	1	0	1	0	0	0	1	0	0	1	1.2	5	1	19	21.9	68	20	5	3	3	70.6	3	3	17.38	82	12.9	422.6			68	55	0.42	41.2	16.5	1.2	85	23	12	171	60	0	97
266	1	74	43	0	1	1	0	1	1	1	0	0	0	1	1	0	0	7.8	12	2	32	35.4	543	252	7	0	0	53.6	4	3	30.26	105	14.8	912.2		18.97	543	160	0.13	112.3	15.1	7.8	123	45	3	94	61	1	72
267	2	87	15	0	1	1	0	1	0	1	0	0	0	1	0	0	1	1.5	11	2	26	46.8	169	52	8	2	4	69.2	5	3	3.97	143	12.9	164.2		16.89	169	4	0.06	135.4	17.5	1.5	84	22	3	90	54	1	66
268	1	60	33	0	1	1	1	1	0	1	0	0	0	0	0	0	0	0.8	5	0	20	29.2	215	155	8	0	0	27.9	5	0	8.19	92	12.9	524			215	111	0.22	17.5	11.1	0.8	109	22	3	116	73	0	87.3333
269	2	75	14	0	2	1	0	1	0	0	1	0	0	1	0	1	0	3.9	5	1	15	38.1	229	133	3	1	2	41.9	2	2	9.96	121	13.1	625		1.5	229	14	16.17	155.6	19.5	3.9	121	29	13	118	69	0	85.3333
270	2	84	30	0	1	1	0	1	0	1	0	0	0	1	1	0	0	1.0	2	0	12	42.3	260	93	8	2	4	64.2	5	3	13.7	140	13.2	262		1.45	260	5		27.3	23.8	1.0	107	20	15	169	112	0	131
271	2	71	7	0	1	1	0	1	0	1	0	0	0	1	0	1	1	12.3	6	0	16	36.5	327	220	3	0	0	32.7	2	2	8.83	124	13.9	509		0.98	327	4		112.2	21.8	12.3	91	20	10	179	79	0	112.333
272	1	92	30	0	3	1	1	1	0	0	0	1	0	0	0	1	0		3	0	8	39.8	145	63	5	2	3	56.6	3	3	8.8	136	12.1	393.5			145	2	0.38	108.5	48.6		85	22	15	170	88	0	115.333
273	1	53	7	0	3	0	0	0	0	0	0	1	0	0	0	0	0		2	0	3	43.1	200	198	3	0	0	1	2	0	14.71	149	12.1	510			200	37	3.65	65.7	33.9		109	25	15	123	83	0	96.3333
274	1	74	15	0	1	1	0	1	0	1	0	0	0	0	0	0	0	4.6	6	2	22	21.8	349	171	7	0	0	51	4	3	30.53	76	16.3	282.6		38.79	349	83	0.83	97.1	67.2	4.6	152	35	15	178	110	0	132.667
275	1	95	15	0	2	1	0	1	0	0	1	0	0	1	0	0	1	0.7	2	0	8	35.4	121	113	3	1	2	6.6	2	0	7.55	116	14	481.5			121	113	0.46	63.8	19.8	0.7	80	20	15	144	62	0	89.3333
276	1	87	28	0	1	1	0	1	1	1	0	0	0	1	0	0	0	6	15	1	34	50.4	50	50	0	2	1	0	1	0	13.48	170	16.6	392			50	127	5.68	901.7	33.8	6	140	35	5	131	88	0	102.333
277	1	92	21	0	3	0	0	0	0	0	0	1	0	1	0	0	0	1.3	3	0	14	26.2	171	157	3	0	0	8.2	2	0	2.4	91	13.2	601.1			171	67		165.2	18.4	1.3	98	20	15	141	71	0	94.3333
278	2	86	7	1	1	1	0	1	1	1	0	0	0	1	1	0	0	6.2	10	2	30	30.1	265	30	7	3	3	88.7	4	3	11.21	94	26.6	636.8			265	30	23.64	289.6	26.1	6.2	136	17	3	155	134	0	141
279	1	58	13	0	1	1	0	1	0	1	0	0	0	0	0	0	0	1.2	2	1	9	49.7	197	138	7	1	3	29.9	4	0	10.38	167	11.4	675.8		3.36	197	23	0.05	70	34.1	1.2	136	30	15	160	100	0	120
280	1	76	11	0	3	0	0	0	0	0	0	1	0	0	0	0	0		2	2	7	41.5	374	243	5	0	0	35	3	2	7.77	139	11.3	366.6		7.39	374	5	0.09	85.7	14.8		75	26	11	132	70	0	90.6667
281	1	87	13	0	2	1	0	1	0	0	1	0	0	1	0	1	0	0.6	3	0	11	26.7	323	271	3	0	0	16.1	2	0	14.49	90	13.2	636.8			323	71	0.51	180.8	17.3	0.6	89	18	15	162	64	0	96.6667
282	2	72	12	1	1	1	0	1	1	1	0	0	0	0	1	0	1	1.3	9	0	28	36.6	209	20	8	3	4	90.4	5	3	8.96	131	12	495.4			209	42		56.6	29.6	1.3	110	29	3	100	54	0	69.3333
283	1	92	20	1	1	1	0	1	1	1	0	0	0	1	0	1	1	0.8	5	0	6	35.9	115	105	3	1	2	8.7	2	0	6.28	98	12.9	568.2			115	120	1.05	96.9	57.8	0.8	102	22	15	100	67	0	78
284	2	89	15	0	2	1	0	1	0	0	1	0	0	1	1	1	0	2.6	4	0	12	31.2	202	100	7	1	3	50.5	4	3	3.78	101	15.8	481.5			202	6	0.26	238.6	10.6	2.6	88	25	15	162	88	0	112.667
285	1	68	46	0	1	1	0	1	1	1	0	0	0	0	0	0	0	0.8	11	2	23	35	186	186	0	0	0	0	1	0	7.09	100	22.4	358			186	60	0.47	86	29.9	0.8	128	26	3	80	46	1	57.3333
286	1	75	23	0	1	1	0	1	0	1	0	0	0	1	0	0	1	1.6	5	1	17	34.8	498	377	8	0	0	24.3	5	0	14.02	129	11.4	616.3		2.13	498	115	4.36	76.6	21.1	1.6	107	28	13	124	71	0	88.6667
287	1	91	56	0	1	1	0	1	0	1	0	0	0	0	0	0	0	3.5	2	1	14	30.5	281	215	5	0	0	23.5	3	0	12.35	100	13.4	352.9		2.18	281	37		30	12.3	3.5	114	28	14	168	93	0	118
288	1	60	14	1	1	1	0	1	1	1	0	0	0	0	0	0	0	2.6	9	1	28	38.6	600	239	7	0	0	60.2	4	3	25.26	117	15.3	528.7		1.66	600	127	3.82	108.3	11.3	2.6	118	14	3	50	30	1	36.6667
289	1	85	14	1	1	1	1	0	1	1	0	0	0	1	0	1	0	2.1	7	0	18	49.8	272	146	8	1	4	46.3	5	2	26.98	168	14	408.8			272	50	1.78	106.2	28.4	2.1	130	22	10	90	50	1	63.3333
290	1	86	11	0	2	1	0	1	0	0	1	0	0	0	1	0	0		4	0	12	32.6	205	116	7	1	3	43.4	4	2	7.02	115	13.1	459			205	24	0.05	53.2	6.9		105	26	12	144	69	0	94
291	1	88	13	1	1	1	0	0	1	1	0	0	0	1	0	0	1	2.6	4	2	16	63.1	143	43	8	3	4	69.9	5	3	11.23	185	15	217.7		10.67	143	100		104.5	28.3	2.6	95	20	15	179	90	0	119.667
292	2	84	15	0	1	1	0	0	1	1	0	0	0	1	1	0	1	1.2	5	0	10	39.2	122	101	3	1	2	17.2	2	0	8.74	133	13.1	448.7			122	25	0.07	110.5	18.1	1.2	111	25	15	148	72	0	97.3333
293	1	82	2	1	1	1	1	0	1	1	0	0	0	1	0	1	0	4.0	9	2	26	27.9	152	137	3	1	2	9.9	2	0	12.51	93	15.2	391.2		11.19	152	56	0.45	110	18.2	4.0	93	35	5	60	37	0	44.6667
294	1	82	21	1	1	1	0	1	1	1	0	0	0	0	1	1	1	1.8	5	0	22	39.3	204	172	3	0	0	15.7	2	0	9.02	134	13.1	408.8		1.06	204	50	0.25	70.2	14.2	1.8	108	27	8	179	84	0	115.667
295	1	67	37	0	1	1	1	1	1	1	0	0	0	0	0	1	1	0.9	5	1	15	28.9	306	50	5	2	3	83.7	3	3	6.04	100	17.3	528.7			306	1	1.9	89.5	12.4	0.9	103	21	8	106	81	0	89.3333
296	1	96	29	0	1	1	1	1	0	1	0	0	0	0	0	1	1	1.1	5	0	15	38.3	176	161	5	0	0	8.5	3	0	5.25	126	12.6	483.7			176	71.58	0.22	56.1	10.9	1.1	75	26	8	111	66	0	81
297	1	79	17	0	2	1	0	1	0	0	1	0	0	1	0	0	1	2.6	3	0	11	27	267	162	5	0	0	39.3	3	2	7.88	86	12.5	346.1			267	28	4.72	100.1	14.4	2.6	114	24	14	112	68	0	82.6667
298	1	46	9	0	1	0	0	0	0	1	0	0	0	0	0	0	0	6.5	7	2	14	43	313	183	3	0	0	41.5	2	2	18.57	141	12.5	496.5		4.95	313	96	0.23	121.6	17	6.5	170	24	12	148	98	0	114.667
299	2	52	10	0	1	1	0	0	1	1	0	0	0	0	0	0	0	0.9	11	2	19	28.8	45	43	3	3	2	4.4	2	1	6.36	104	12.9	1057.4			45	198	8.24	615.8	28.5	0.9	118	32	15	108	70	0	82.6667
300	1	81	16	0	1	1	0	1	1	1	0	0	0	1	0	1	0	1.6	5	1	21	31.2	290	203	8	0	0	30	5	0	16.09	103	18.1	459.8			290	18	0.35	133.3	12.7	1.6	118	16	8	147	99	0	115
301	1	87	41	0	1	1	0	1	0	1	0	0	0	1	1	0	0	2.4	2	1	15	30.6	185	118	7	1	3	36.2	4	2	6.53	114	12.5	253		2.4	185	6	0.05	56.7	13.7	2.4	94	17	10	140	63	0	88.6667
302	1	67	21	0	1	1	1	0	0	1	0	0	0	1	0	1	0	3.6	7	1	21	24.3	290	198	3	0	0	31.7	2	2	18.22	74	13.2	492.3		2.04	290	7	7.43	273.8	8.1	3.6	98	32	10	171	67	0	101.667
303	1	80	33	0	1	1	1	0	1	1	0	0	0	1	0	0	0	0.7	2	1	14	41.5	126	114	5	1	3	9.5	3	0	5.76	147	11	273		3.15	126	4	0.76	39.6	13.7	0.7	90	32	14	125	75	0	91.6667
304	1	62	27	0	1	1	0	1	0	1	0	0	0	0	0	0	0	1.4	6	2	15	35.9	226	226	0	0	0	0	1	0	14.54	117	13.2	613.1		4.68	226	104	2.3	76.5	16.4	1.4	86	20	3	109	60	0	76.3333
305	2	90	13	1	1	0	0	0	0	1	0	0	0	1	0	0	1	1.4	8	1	20	27.1	372	117	8	1	4	68.5	5	3	36.26	91	18.1	738.4			372	209	32.62	230.8	35.8	1.4	93	28	10	153	70	0	97.6667
306	2	90	29	0	1	1	1	1	1	1	0	0	0	0	0	1	1	1.1	6	0	17	47.4	171	128	3	1	2	25.1	2	0	7.48	155	11.8	274			171	2.75	0.11	74	28.9	1.1	87	18	10	105	63	0	77
307	1	68	19	1	1	1	0	1	0	1	0	0	0	0	1	0	0	3.5	9	2	25	47.6	119	46	5	3	3	61.3	3	3	1.21	158	22.2	687			119	219	3.24	90.8	22.8	3.5	190	38	5	150	72	0	98
308	2	92	53	0	1	1	1	1	0	1	0	0	0	0	0	0	1	0.8	2	1	15	23.9	188	87	7	2	3	53.7	4	3	8.38	76	18.8	374.6			188	73		34	18.3	0.8	112	24	15	130	67	0	88
309	1	93	43	0	4	1	0	1	0	0	0	0	1	1	1	0	0	3.5	6	0	16	33	236	125	8	1	4	47	5	2	18.17	110	16.8	265.3			236	3	0.67	130.6	20.6	3.5	71	25	12	135	77	0	96.3333
310	1	33	13	0	3	0	0	0	0	0	0	1	0	0	0	0	0		2	0	10	49.6	247	122	3	1	2	50.6	2	3	27.53	168	13	358.6			247	0.5		67.8	25.5		134	20	14	135	85	0	101.667
311	1	81	33	0	1	1	0	1	0	1	0	0	0	0	0	0	0	12.4	8	4	21	29.1	32	4	3	4	2	87.5	2	3	1.11	87	17.4	665.3		3.38	32	188	33.41	273.3	18.8	12.4	125	25	15	99	64	0	75.6667
312	1	95	14	0	2	1	1	0	0	0	1	0	0	1	0	0	1	0.7	2	0	12	31.7	132	132	0	1	1	0	1	0	16.02	104	12.6	466.5			132	75	8.18	63	21.6	0.7	62	26	15	145	73	0	97
313	2	86	39	0	2	1	1	1	0	0	1	0	0	0	0	0	0	1.2	5	0	23	18.4	232	120	5	1	3	48.3	3	2	43.35	61	12.3	351			232	180	0.39	161.3	18.8	1.2	95	25	14	87	51	1	63
314	1	75	21	1	1	1	1	1	0	1	0	0	0	1	1	1	1	1.6	6	0	11	37.4	271	217	3	0	0	19.9	2	0	24.6	126	12.7	634.7			271	122		91.8	34.4	1.6	108	28	13	97	60	1	72.3333
315	2	74	30	0	1	1	1	1	0	1	0	0	0	0	0	0	1	4.0	7	2	24	37.2	63	23	7	3	3	63.5	4	3	7.3	127	13.2	358.6		1.5	63	15	0.08	33.9	17	4.0	95	22	8	267	161	0	196.333
316	2	86	15	1	4	1	0	1	0	0	0	0	1	0	0	0	0	2.9	6	0	20	34.3	256	98	5	2	3	61.7	3	3	13.62	110	12.2	732.8			256	98	0.59	143.4	26.9	2.9	127	18	11	132	78	0	96
317	2	72	3	1	4	1	1	0	0	0	0	0	1	0	0	0	0	20	14	0	36	45.6	278	56	5	2	3	79.9	3	3	16.52	136	16.1	702.1			278	203	50	287.7	35	20	157	30	3	66	42	1	50
318	1	79	8	0	1	0	0	0	0	1	0	0	0	1	0	0	0	0.5	7	0	22	46.5	122	108	5	1	3	11.5	3	0	6.41	143	11.3	323.6			122	6	0.06	106	13.8	0.5	82	20	8	133	68	0	89.6667
319	1	82	30	0	1	1	1	1	0	1	0	0	0	1	0	0	0	0.6	2	0	15	26	485	332	8	0	0	31.5	5	2	31.16	87	15.6	622.7			485	151	0.27	90.8	17.5	0.6	89	24	12	123	68	0	86.3333
320	1	80	25	1	1	1	0	1	1	1	0	0	0	0	0	1	0	0.9	4	0	8	36.5	384	296	7	0	0	22.9	4	0	17.94	120	13.8	665.3			384	116		76.3	20.2	0.9	104	20	15	93	64	1	73.6667
321	2	77	3	1	3	0	0	0	0	0	0	1	0	0	1	0	0	4.2	9	2	20	33.5	264	231	5	0	0	12.5	3	0	24.18	113	12.2	374.6		4.41	264	46	17.63	197.9	32	4.2	91	26	13	61	31	1	41
322	1	75	41	0	1	1	1	1	0	1	0	0	0	0	0	0	0	2.3	9	2	26	28.4	367	87	8	2	4	76.3	5	3	17.02	99	13.2	749.2		4.83	367	113	8.22	702.5	15.5	2.3	140	29	15	81	50	1	60.3333
323	1	68	25	0	2	1	0	1	0	0	1	0	0	1	0	1	0	1.8	5	0	16	24.9	235	181	5	0	0	23	3	0	14.04	88	12.6	392			235	7	6.5	87.3	12.2	1.8	121	22	13	122	87	0	98.6667
324	2	75	99	0	3	1	1	0	0	0	0	1	0	1	1	0	0	0.5	3	2	10	31.5	276	227	7	0	0	17.8	4	0	16.66	106	12.6	783.9		7.35	276	182	3.42	80.4	22.9	0.5	76	17	15	155	81	0	105.667
325	1	90	31	0	1	1	0	1	0	1	0	0	0	0	1	0	1	0.5	6	1	16	35.9	60	50	3	2	2	16.7	2	0	6.27	112	16.1	401.2			60	26		397.7	11.6	0.5	101	24	14	131	56	0	81
326	1	88	5	1	3	1	0	1	0	0	0	1	0	0	0	1	0	6.2	9	0	26	44.2	108	6	7	4	3	94.4	4	3	2.83	154	15.6	442.7			108	79	23.76	96.2	140.7	6.2	132	42	10	125	62	0	83
327	2	90	12	0	3	0	0	0	0	0	0	1	0	1	1	0	0		3	0	7	37	138	123	3	1	2	10.9	2	0	17.26	122	14.9	522			138	136	5.4	112.3	22.8		84	24	15	142	79	0	100
328	1	83	7	1	2	1	1	0	1	0	1	0	0	0	0	1	0	4.1	4	0	11	40.4	166	57	7	2	3	65.7	4	3	8.35	128	12.4	1014			166	205	4.33	195.9	14.5	4.1	104	11	15	128	79	0	95.3333
329	1	61	10	0	1	0	0	0	0	1	0	0	0	0	0	0	0	1.3	6	2	20	34.4	372	45	8	3	4	87.9	5	3	7.38	116	12.5	985.6		35.31	372	131	0.08	44.7	15.6	1.3	147	28	10	169	104	0	125.667
330	1	62	6	1	1	1	0	0	1	1	0	0	0	1	0	0	0	3.9	8	2	16	46.5	126	13	3	4	2	89.7	2	3	13.42	162	11.5	1146		56.97	126	218	12.12	326.4	16.6	3.9	132	25	15	95	69	1	77.6667
331	1	87	31	0	2	1	0	1	0	0	1	0	0	1	1	1	0	1.3	2	0	15	23.2	131	108	5	1	3	17.6	3	0	3.47	67	12.8	235.1			131	59	0.18	83.5	12.1	1.3	116	21	13	118	77	0	90.6667
332	2	94	21	0	1	1	1	1	0	1	0	0	0	0	0	0	0	1.0	7	0	20	31.1	274	209	7	0	0	23.7	4	0	11.72	88	12.6	303.2			274	18	0.11	188.5	8.9	1.0	78	24	8	133	55	0	81
333	2	66	22	0	3	1	1	1	1	0	0	1	0	1	1	1	0	1.8	5	1	18	41.8	338	124	5	1	3	63.3	3	3	12.88	134	11.8	368		2.18	338	81		181.2	12.3	1.8	123	30	8	157	80	0	105.667
334	2	92	26	0	1	1	1	0	0	1	0	0	0	1	0	0	0	0.9	5	2	14	38.2	148	138	3	1	2	6.8	2	0	7.11	125	11	213.7		4.77	148	3	0.2	270.9	9.5	0.9	72	18	13	105	76	0	85.6667
335	1	91	18	0	1	1	0	1	0	1	0	0	0	1	0	0	0	1.1	7	0	24	50	137	91	5	2	3	33.6	3	2	5.73	158	12.2	522			137	42		97.4	12.8	1.1	129	32	10	149	90	0	109.667
336	1	81	10	0	1	0	0	0	0	1	0	0	0	1	0	1	0	2.5	14	0	27	31.6	347	160	5	0	0	53.9	3	3	8.9	110	11.6	410.9		0.95	347	37		606.8	10.9	2.5	109	28	5	79	51	1	60.3333
337	1	92	4	1	1	0	0	0	0	1	0	0	0	1	0	0	0	9.3	6	3	17	33	191	45	5	3	3	76.4	3	3	10.7	106	17.6	479.9		35.3	191	33	0.21	160.3	20.6	9.3	159	28	15	144	92	0	109.333
338	2	67	5	1	3	0	0	0	0	0	0	1	0	1	1	1	0	9.9	14	2	24	45.2	180	62	5	2	3	65.6	3	3	8.18	136	13.5	311.3		5.86	180	3	0.74	730.9	37	9.9	50	22	8	96	64	1	74.6667
339	1	89	18	1	1	1	1	0	0	1	0	0	0	0	0	0	0	0.7	7	2	23	30.7	188	188	0	0	0	0	1	0	10.35	104	14.3	366.4	142.38	43.93	188	142.57	0.31	1195	17.3	0.7	114	25	10	129	86	0	100.333
340	2	73	32	0	1	1	0	1	1	1	0	0	0	0	0	0	0	2.9	12	0	28	41	267	127	5	1	3	52.4	3	3	2.58	144	15.6	779.4			267	295	34.06	117.8	43.2	2.9	105	23	3	102	52	0	68.6667
341	1	87	2	1	3	0	0	0	0	0	0	1	0	0	1	1	0	3.9	4	2	21	34.1	218	218	0	0	0	0	1	0	5.83	118	14.7	566.1		5.28	218	197	36.39	192.8	17.2	3.9	105	22	15	108	62	0	77.3333
342	1	54	27	0	1	1	0	1	0	1	0	0	0	0	1	0	1	1.1	10	0	21	28.1	159	159	0	0	0	0	1	0	6.46	65	9.9	328.9			159	50	3.62	66.2	2.8	1.1	116	14	3	145	105	1	118.333
343	2	95	3	1	1	1	0	1	1	1	0	0	0	0	0	1	0	1.0	7	0	28	27.4	180	171	3	0	0	5	2	0	7.97	108	12.1	422.3			180	27	0.33	22.5	23.4	1.0	105	20	3	126	79	0	94.6667
344	1	74	19	1	1	1	0	1	0	1	0	0	0	1	0	1	1		8	2	30	15.1	223	67	5	2	3	70	3	3	28.73	53	87.9	610.5			223	124	2	124	11.5		111	30	3	82	47	1	58.6667
345	1	87	27	0	1	1	0	1	0	1	0	0	0	1	0	1	1	5.0	4	0	31	38	378	112	5	1	3	70.4	3	3	2.85	126	13.6	610.5			378	43	0.35	35.1	18.7	5.0	131	35	3	149	98	0	115
346	2	87	10	0	1	0	0	0	0	1	0	0	0	0	1	0	0	3.9	7	2	26	42.3	166	80	5	2	3	51.8	3	3	7.53	142	12.2	309.1		3.6	166	7	0.06	95.9	17.4	3.9	132	40	8	50	30	1	36.6667
347	1	89	3	1	2	1	1	0	0	0	1	0	0	0	0	0	1	3.0	8	3	21	29.4	86	24	3	3	2	72.1	2	3	32.98	93	12.5	677.3		15.65	86	190	50	214.3	14.9	3.0	111	20	13	104	88	0	93.3333
348	1	77	11	1	1	1	0	1	1	1	0	0	0	1	1	0	1	2.2	9	3	22	50.8	72	36	8	3	4	50	5	2	17.91	158	16.8	260.9		35.73	72	24	4.68	256.9	44.9	2.2	94	34	8	124	63	0	83.3333
349	2	71	7	1	1	1	0	1	0	1	0	0	0	1	0	1	0	0.9	4	0	20	23.5	274	133	7	1	3	51.5	4	3	10.43	88	13.8	489.3			274	83.06	1.82	24.9	12.2	0.9	116	28	12	112	67	0	82
350	2	89	10	1	1	0	0	0	0	1	0	0	0	1	1	1	0	0.6	8	0	25	28.1	199	155	8	0	0	22.1	5	0	12.78	88	13.1	462			199	87.39	0.43	478.9	7.4	0.6	64	24	10	155	52	0	86.3333
351	1	87	24	1	1	1	0	1	0	1	0	0	0	1	0	1	1	1.64	2	0	11	25.5	164	100	7	1	3	39	4	2	13.42	82	15.7	449.4		1.35	164	64.74	1.88	55.7	9.8	1.64	105	35	15	117	78	0	91
352	1	68	30	0	2	1	1	0	0	0	1	0	0	1	1	1	1	1.6	3	0	11	30.5	323	201	8	0	0	37.8	5	2	10.64	104	11.1	789.5			323	83.83		91.8	8.9	1.6	107	20	15	143	91	0	108.333
353	2	72	4	1	1	1	0	0	1	1	0	0	0	1	0	1	0	2.3	8	0	18	39.2	288	134	3	1	2	53.5	2	3	11.55	126	12.4	1512			288	213.95	50	386.9	11.7	2.3	101	25	10	142	83	0	102.667
354	1	57	27	0	1	1	1	1	0	1	0	0	0	1	0	0	1	0.7	6	0	17	40.3	364	144	8	1	4	60.4	5	3	17.47	129	13.1	328.8			364	1.49	0.09	37.1	13.6	0.7	90	30	8	109	80	0	89.6667
355	2	81	10	0	3	0	0	0	0	0	0	1	0	1	1	1	1		2	0	14	29.1	260	260	0	0	0	0	1	0	15.66	97	12.4	389.4			260	71.33	0.59	78.5	8		87	22	12	157	85	0	109
356	1	78	11	0	1	1	1	0	0	1	0	0	0	0	0	1	1	1.4	7	1	27	47.6	966	582	5	0	0	39.8	3	2	19.05	145	15.6	594		2.31	966	109.05	0.64	226.7	23.8	1.4	131	46	13	148	90	0	109.333
357	2	97	12	0	2	1	0	1	0	0	1	0	0	1	1	1	1		2	0	15	40.1	297	153	7	0	0	48.5	4	2	11.35	136	11.6	363.3			297	16.08	0.3	44	9.8		87	17	10	127	71	0	89.6667
358	2	83	34	0	3	0	0	0	0	0	0	1	0	1	1	0	1	2.6	4	0	22	42.4	210	202	3	0	0	3.8	2	0	8.69	137	11.7	328		0.82	210	37.08	0.85	57.6	12.8	2.6	132	21	10	175	93	0	120.333
359	2	29	3	1	1	1	0	0	1	1	0	0	0	0	0	0	0	1.6	6	2	15	33.6	289	174	5	0	0	39.8	3	2	7.25	105	14.5	615		19.41	289	54.06	6.77	23	8.3	1.6	121	22	8	105	87	0	93
360	1	65	12	0	1	1	0	1	0	1	0	0	0	1	1	1	0	1.0	8	1	22	47	205	113	7	1	3	44.9	4	2	8.55	146	11.6	228.1		2.12	205	11.66	0.1	83.7	15.4	1.0	73	13	3	84	49	1	60.6667
361	1	65	10	0	1	1	0	1	0	1	0	0	0	1	1	0	0	0.9	7	0	13	26.1	127	116	5	1	3	8.7	3	0	17.33	86	16.1	405			127	173.1	26.38	439.9	17.6	0.9	83	20	15	143	81	0	101.667
362	1	82	33	0	1	1	1	1	0	1	0	0	0	1	1	1	0	2.6	4	0	25	28.3	253	133	8	1	4	47.4	5	2	7.07	102	11.9	473.5			253	101.62		40.1	27.6	2.6	76	20	8	137	63	0	87.6667
363	2	70	32	0	1	0	0	0	0	1	0	0	0	0	1	0	0	1.7	5	4	17	17.7	34	22	3	3	2	35.3	2	2	7.48	62	11.1	252		12.08	34	1.63	0.31	114.6	17.8	1.7	112	25	13	211	118	0	149
[truncated: 33 more columns]

## Sheet: Response to Comment 5
Actual platelet sampling frequency calculation (number of missing values per time point)
NO.	Days of survival	status	DAY 1	DAY 3	DAY 5	DAY 7	DAY 7+
1	9	1	205	167	116	80	55
2	9	1	421	356	300	276	291
3	12	0	115	105	112	114	119
4	34	0	296	238	296	216	209
5	29	0	554	551	493	461	419
6	23	0	126	79	48	48	101
7	8	1	493	318	151	86	56
8	20	1	34	47	49	71	153
9	12	0	261	142	151	151	268
10	9	0	264	227	227	245	248
11	27	1	119	98	82	81	341
12	10	0	150	155	120	124	152
13	24	0	70	55	55	76	155
14	7	1	171	107	82	82
15	11	1	108	7	31	31	29
16	10	0	113	172	172	164	193
17	7	1	326	206	49	59	51
18	50	0	422	353	351	351	370
19	33	0	452	355	355	222	291
20	14	1	409	249	194	194	70
21	26	0	327	52	52	210	338
22	37	0	133	161	170	219	232
23	53	0	182	121	83	90	140
24	7	1	199	76	38	38
25	7	1	210	217	42	43	29
26	23	0	105	94	110	159	271
27	4	0	268	266
28	20	0	218	167	208	283	298
29	9	1	206	186	111	106
30	14	1	107	59	50	69	119
31	18	0	299	134	117	179	223
32	8	0	213	186	160	198
33	16	0	275	166	244	259	402
34	2	1	113
35	3	1	261	346
36	16	0	266	282	280	258	221
37	30	0	283	132	128	109	158
38	12	1	288	223	193	163	192
39	5	1	592	357	171
40	3	1	765	1204
41	25	0	246	194	143	216	464
42	27	0	190	101	73	61	154
43	8	1	169	132	69	55
44	12	0	59	45	91	261	308
45	40	0	195	102	64	60	323
46	7	0	285	211	238	244
47	10	0	240	247	244	313
48	29	0	154	143	46	25	56
49	26	0	236	185	136	132	158
50	18	0	314	264		201
51	2	1	206	91
52	20	0	163	79	73	75	147
53	34	0	151	142	159	124	270
54	5	1	227	107	75
55	28	1	280	175	85	101	43
56	9	0	194	181	255	354	374
57	17	0	389	127	121	299	263
58	30	0	262	167	214	298	264
59	15	0	103	66	88	188	229
60	20	0	128	147	188	288	241
61	14	0	111	87	119	145	169
62	20	0	398		202	177	204
63	11	1	333	218	127	84	59
64	14	0	244	296	297	337	488
65	13	0	133	127	138	160	140
66	45	0	211	164	95	163	285
67	10	1	154	128	28	16	65
68	4	1	391	214
69	13	0	146	69	75	138	358
70	22	1	95	21	18	101	9
71	14	1	211	98	43	33	29
72	42	0	318	241	182	107	269
73	9	0	241	177	188	227	263
74	13	0	178	139	158	222	262
75	28	1	223	160	183	264	144
76	33	0	213	201	95	94	175
77	11	0	262	217	239	396	281
78	16	0	442	349	310	341	310
79	21	1	152	137	105	56	52
80	32	0	220	146	153	181	184
81	13	1	335	234	215	203	187
82	7	1	336	338	229	95
83	19	0	113	132	172	237	307
84	15	1	144	144	129	80	27
85	22	0	194	162	155	254	336
86	7	1	607	226	120	20
87	8	1	212	142	118	102
88	3	1	131
89	21	1	225	169	175	180	85
90	6	1	397	164	68
91	3	1	243	158
92	3	1	142	95
93	3	1	248	181
94	5	1	107	110
95	11	1	86	39	96	12	45
96	12	0	95	63	90	74	63
97	8	1	182	153	41	17	6
98	24	1	211	145	93	57	245
99	3	1	47	44
100	45	0	261	142	185	463	321
101	5	1	148	38	10
102	11	1	330	237	117	111	249
103	18	0	266	194	235	273	244
104	16	0	207	277	204	227	405
105	5	1	81	39	30
106	9	0	146	37	51	65	112
107	16	1	244	224	137	96	61
108	9	0	334	379	274	199	231
109	35	0	93	15	27	222	282
110	25	1	28	31	49	48	53
111	18	1	152	148	132	143	55
112	17	1	116	78	32	19	4
113	25	0	116	110	134	209	170
114	13	0	272	195	108	105	188
115	16	1	129	82	76	107	184
116	11	1	211	182	101	91	56
117	30	0	243	196	251	338	374
118	30	0	291	209		203	217
119	8	0	118	124		155
120	6	1	217	134	80
121	2	1	392
122	13	0	156	186	166	176	417
123	30	0	289	86	79	98
124	69	0	308	243	243	261	260
125	8	1	184	52	38	52	26
126	3	1	202	137
127	23	0	173	132	156	251	229
128	40	0	138	78	53	122	464
129	5	1	69	51	31
130	33	0	270	281	227	187	242
131	8	0	370	225	220	272	337
132	4	1	133	45	33
133	8	1	178	131	28	39	11
134	7	1	300	317	204	225
135	10	1	365	279	240	223	183
136	10	0	627	591		551
137	15	1	168	111	98	43	43
138	18	1	192	186	151	127	122
139	20	1	194	176	168	111	102
140	3	1	115	58
141	8	0	196	220	208	296	363
142	3	1	111	79
143	10	0	438	434	298	403
144	6	1	132	75	42	57	24
145	3	1	101	74
146	8	1	152	35		48
147	5	0	373	365	299
148	28	1	193	203	151	105	142
149	13	1	414	82	39	21	7
150	128	0	259	220	213	232	238
151	12	0	252	308	325		391
152	43	0	263	228	179	215	115
153	14	1	193	219	229	77	64
154	5	1	474	358	176
155	55	0	124	149	178	266	234
156	28	0	363	400	187	228	164
157	32	0	111	107	89	101	89
158	20	1	266	146	106	46	93
159	9	0	208	93	62	79	151
160	9	1	242	36	12	31	4
161	48	0	72	79	52	62	91
162	16	0	197	153	163	194
163	8	1	183	91	84	162	197
164	20	1	219	249	264	255	213
165	16	0	226	157	159	190	210
166	7	1	438	307	27	30
167	5	1	304	95	64
168	15	0	349	301		274	303
169	6	1	240	116	50	30
170	11	0	154	144	190	333	576
171	20	0	78	16	54	21	208
172	18	0	168	131	151	277	303
173	7	0	292	162	199	139
174	13	1	399	217	120	120	159
175	4	1	218	152
176	6	1	247	252	70
177	15	0	411	255	272		520
178	9	1	174	187	133	105	136
179	4	1	311	154
180	3	0	340	205
181	18	1	44	23	52	70
182	18	1	198	155	104	73	54
183	12	0	241	192	222	291	340
184	8	1	197	206	206	187
185	180	0	225	160	207	304	168
186	38	0	148	108	79	79	166
187	21	0	229	222	315	398	476
188	44	0	279	152	134	120	160
189	4	1	319	254	100	62
190	21	0	170	145	143	128	59
191	12	0	460	395	397	560
192	3	1	160	108
193	156	0	658	391	548		680
194	21	1	286	224	199	108	101
195	23	1	169	111	75	103	257
196	33	0	116	65	96	109	169
197	5	1	328	257	250
198	26	1	168		199	206	184
199	44	0	208	192	145	130	223
200	30	0	455		455	345	392
201	47	0	140	143	179	156	41
202	6	1	307	3	11	1
203	51	0	85	79	60	50	43
204	7	1	207	148	103	55
205	15	1	222	209	116	132	231
206	8	1	132	54	26	23	41
207	6	1	75		59
208	2	1	129	7
209	21	0	423	267	267	100	120
210	13	0	107	119	105	119	165
211	16	0	74	99	135	95	71
212	19	1	247	118	92	92	97
213	18	0	266	212	256	224	321
214	30	0	107	86	65	59	69
215	30	0	216	221	205	235	230
216	30	0	324	187	158	113	68
217	30	0	220	192	219	247	197
218	29	0	169	203	185	157	350
219	10	0	168	132	102	112	100
220	6	0	209	163	238
221	14	0	123	83	106	143
222	45	0	325	288	227	174	122
223	16	1	296	272	254	252	192
224	15	0	216	192	176	138	149
225	7	1	192	87	89	71
226	35	0	176	158	156	241	361
227	15	0	41	42	41	33	108
228	8	0	180	195	248	348
229	28	0	221	167	136	116
230	6	1	260	104	45
231	15	0	138	93	107	207	258
232	28	0	370	255	254	297	502
233	40	0	157	121	111	157	183
234	15	1	172	189	133	173	152
235	8	0	145	151	159	157	174
236	3	1	246	186	168
237	13	1	145	109	93	115	140
238	19	0	217	196	163	73	91
239	11	0	353	407	451	421	250
240	39	0	186	71	58	44	168
241	14	1	199	336	213	118	29
242	24	0	210	182	163	106	93
243	16	0	235	256	236	205	209
244	35	0	235	185	104	55	32
245	118	0	271	216	231	248	233
246	27	0	38	19	27	78	91
247	8	0	299	204	221	225	218
248	10	0	322	200	160	124	174
249	38	0	319	349	410	506	534
250	21	0	526	350	189	208	306
251	39	0	161	117	100	86	72
252	35	0	130	97	69	52	69
253	25	1	58	50	54	53	46
254	69	0	546	354	273	251	263
255	29	0	393	251	191	187	194
256	61	0	204	245	187	192	233
257	11	0	373	394	361	282	325
258	32	0	171	185	228	207	193
259	39	0	77	65	69	90	127
260	20	0	147	121	93	153	241
261	15	1	232	219	186	60	95
262	6	1	246	198	161	30
263	17	0	203	204	205	182	232
264	31	0	246	195	169	165	134
265	6	1	68	50	20	24
266	43	0	543	436	409	252	320
267	15	0	169	189	91	61	52
268	33	0	215	238	302	309	155
269	14	0	229	133	164	204	310
270	30	0	260	234	172	159	93
271	7	0	327	220	291	237
272	30	0	145	64	63	133	239
273	7	0	200	198	297	338
274	15	0	349	238	235	171	180
275	15	0	121	113	115	182	265
276	28	0	50	54	84	154	116
277	21	0	171	157	192	206	209
278	7	1	265	270	74	30
279	13	0	197	160	140	138	178
280	11	0	374	308	243	312	488
281	13	0	323	271	319	351	357
282	12	1	209	230	98	50	20
283	20	1	115	105	112	163	211
284	15	0	202	150	116	100	168
285	46	0	186	196	196	194	206
286	23	0	498	412	439	480	377
287	56	0	281	253	215	224	218
288	14	1	600	398	261	239	277
289	14	1	272	220	192	165	146
290	11	0	205	177	169	116	241
291	13	1	143	124	143	126	43
292	15	0	122	101	130	197	250
293	2	1	152	137
294	21	1	204	172	185	371	256
295	37	0	306	154	50	148	200
296	29	0	176	203	161	165	188
297	17	0	267	188	162	213	305
298	9	0	313	183	183	209	214
299	10	0	45	43	114	173	194
300	16	0	290	290	248	225	203
301	41	0	185	150	171	118	122
302	21	0	290	198	203	223	339
303	33	0	126	126	114	118	153
304	27	0	226	260	285	344	348
305	13	1	372	326	233	157	117
306	29	0	171	128	135	136	163
307	19	1	119	86	46	79	81
308	53	0	188	175	186	87	113
309	43	0	236	183	212	196	125
310	13	0	247	122	182	274	304
311	33	0	32	4	6	7	25
312	14	0	132	133	142	196	207
313	39	0	232	133	120	135	137
314	21	1	271	217	229	224	247
315	30	0	63	79	30	23	109
316	15	1	256	151	98	174	239
317	3	1	278	69	56
318	8	0	122	112	108	122	115
319	30	0	485	389	423	380	332
320	25	1	384	298	371	296	318
321	3	1	264	283	231
322	41	0	367	261	203	152	87
323	25	0	235	187	181	218	269
324	99	0	276	259	232	227	266
325	31	0	60	50	55	68	69
326	5	1	108	55	27	6
327	12	0	138	123	146		233
328	7	1	166	169	101	57
329	10	0	372	308	112	57	45
330	6	1	126	13	14	35
331	31	0	131	118	108	133	159
332	21	0	274	230	229	209	316
333	22	0	338	179	124	153	282
334	26	0	148	138	151	203	228
335	18	0	137	121	91	136	193
336	10	0	347	210	160	181	191
337	4	1	191	56	45
338	5	1	180	67	62
339	18	1	188	238	254	278	307
340	32	0	267	138	127	177	210
341	2	1	218
342	27	0	159	229	206	246	267
343	3	1	180	171
344	19	1	223	112	67	82	124
345	27	0	378	284	112	136	192
346	10	0	166	100	80	92	93
347	3	1	86	24	37
348	11	1	72	103	56	40	36
349	7	1	274	254	156	133
350	10	1	199	200	180	162	155
351	24	1	164	165	142	100	115
352	30	0	323	294	306	261	201
353	4	1	288	134
354	27	0	364	262	254	237	144
355	10	0	260	318	330	288
356	11	0	966	692	582	785	849
357	12	0	297	258	191	153	246
358	34	0	210	202	217	215	317
359	3	1	289	245	174
360	12	0	205	201	178	113
361	10	0	127	118	116	116	143
362	33	0	253	231	264	263	133
363	32	0	34	22	47	29	38

## Sheet: Charlson Comorbidity Index, CCI
ID	Charlson_score
	Myocardial Infarction	Congestive Heart Failure	Peripheral Vascular Disease	Cerebrovascular Disease	Dementia	COPD	Connective Tissue Disease	Peptic Ulcer Disease	Mild Liver Disease	Diabetes without complications	Hemiplegia	Moderate or Severe Chronic Kidney Disease	Diabetes with complications	Any solid tumor (non-metastatic)	Moderate or Severe Liver Disease	Metastatic solid tumor	HIV/Leukemia/Lymphoma	Charlson Comorbidity Index, CCI	Charlson_group
1		1								1		0			0	1	N/A	8	3
2										1		0			0	1	N/A	7	3
3				1								0			0		N/A	1	1
4	1					1				1		0			0		N/A	3	2
5		1	1	1		1			1	1		0		1	0		N/A	8	3
6												0			0	1	N/A	6	3
7												0			0	1	N/A	6	3
8											1	0			0		N/A	2	2
9		1		1	1				1		1	0			0		N/A	6	3
10			1			1						0			0		N/A	2	2
11			1		1	1			1	1		0		1	0		N/A	7	3
12				1						1	1	0			0		N/A	4	3
13				1	1						1	0			0		N/A	4	3
14												0			0	1	N/A	6	3
15			1									0			0		N/A	1	1
16												0			0		N/A	0	1
17		1		1							1	0			0		N/A	4	3
18	1	1		1	1					1		0		1	0		N/A	7	3
19										1		0		1	0		N/A	3	2
20										1		0			0		N/A	1	1
21				1						1		0			0		N/A	2	2
22									1			0			0		N/A	1	1
23				1							1	0			0		N/A	3	2
24				1	1						1	0			0		N/A	4	3
25	1	1								1		1			0		N/A	5	3
26				1							1	0			0		N/A	3	2
27	1			1	1					1		0			0		N/A	4	3
28					1							0			0		N/A	1	1
29	1	1										0		1	0		N/A	4	3
30	1											0			0	1	N/A	7	3
31			1	1		1						0		1	0		N/A	5	3
32												0			0		N/A	0	1
33						1						0			0		N/A	1	1
34												1			0		N/A	2	2
35				1	1					1		0		1	0		N/A	5	3
36				1	1						1	0			0		N/A	4	3
37				1							1	0			0		N/A	3	2
38	1	1		1						1	1	0			0		N/A	6	3
39												0			0		N/A	0	1
40		1				1						0			0		N/A	2	2
41					1					1		0			0		N/A	2	2
42	1	1		1		1				1	1	0			0		N/A	7	3
43		1		1								0			0		N/A	2	2
44												0			0		N/A	0	1
45												0		1	0		N/A	2	2
46						1						0			0		N/A	1	1
47		1										0			0		N/A	1	1
48	1	1		1						1	1	0			0		N/A	6	3
49		1		1								0			0		N/A	2	2
50	1	1	1	1						1	1	0			0		N/A	7	3
51	1	1								1		0			0		N/A	3	2
52				1						1	1	0			1		N/A	7	3
53		1		1	1						1	0			0		N/A	5	3
54		1		1	1					1	1	0			0		N/A	6	3
55				1	1						1	0			0		N/A	4	3
56												0			0		N/A	0	1
57		1		1								0			0		N/A	2	2
58		1		1						1		0			0		N/A	3	2
59												0			0		N/A	0	1
60	1	1	1	1		1				1	1	0			0		N/A	8	3
61		1										0			0		N/A	1	1
62	1	1	1	1		1				1	1	0			0		N/A	8	3
63						1				1		0			0	1	N/A	8	3
64										1		0			0		N/A	1	1
65	1	1								1		0			0		N/A	3	2
66				1							1	0			0		N/A	3	2
67	1	1		1						1		0			0		N/A	4	3
68										1		0			0		N/A	1	1
69	1											0			0		N/A	1	1
70				1	1	1						0			0		N/A	3	2
71										1		0			0		N/A	1	1
72				1	1					1	1	0			0		N/A	5	3
73				1	1							0			0		N/A	2	2
74	1	1		1						1		0			0		N/A	4	3
75										1		0			0		N/A	1	1
76			1			1						0			0		N/A	2	2
77	1	1	1	1		1				1	1	0			0		N/A	8	3
78				1						1	1	0			0		N/A	4	3
79				1						1	1	0			0		N/A	4	3
80										1		0			0		N/A	1	1
81				1						1		0		1	0		N/A	4	3
82										1		0			0		N/A	1	1
83												0		1	0		N/A	2	2
84				1		1						0			0		N/A	2	2
85												0			0		N/A	0	1
86				1						1	1	0			0		N/A	4	3
87	1	1	1									0		1	0		N/A	5	3
88	1	1		1		1				1	1	0			0		N/A	7	3
89												0			0		N/A	0	1
90												0			0	1	N/A	6	3
91	1	1										0			0	1	N/A	8	3
92										1		0			0		N/A	1	1
93		1		1	1						1	0			0		N/A	5	3
94	1	1		1		1				1	1	0			0		N/A	7	3
95												0			0		N/A	0	1
96				1		1			1		1	0			0		N/A	5	3
97	1	1		1								0			0		N/A	3	2
98				1								0			0		N/A	1	1
99		1		1						1	1	0			0		N/A	5	3
100										1		0			0		N/A	1	1
101												0		1	0		N/A	2	2
102			1	1								0			0		N/A	2	2
103				1	1						1	0			0		N/A	4	3
104	1	1								1		1			0		N/A	5	3
105	1	1										0			0		N/A	2	2
106				1						1	1	0			0		N/A	4	3
107				1								0			0		N/A	1	1
108			1			1						0			0		N/A	2	2
109				1	1							0			0		N/A	2	2
110												0			1		N/A	3	2
111				1								0			0		N/A	1	1
112				1								0			0		N/A	1	1
113												0			0		N/A	0	1
114				1							1	0			0		N/A	3	2
115	1	1		1		1						0			0		N/A	4	3
116				1								0		1	0		N/A	3	2
117				1	1							0			0		N/A	2	2
118				1	1							0			0		N/A	2	2
119												0			0		N/A	0	1
120				1								0			0		N/A	1	1
121					1							0			0		N/A	1	1
122		1								1		0			0		N/A	2	2
123	1	1		1						1		0			0		N/A	4	3
124		1		1		1			1	1	1	0			0		N/A	7	3
125		1		1								0			0		N/A	2	2
126												0		1	0		N/A	2	2
127				1						1	1	0			0		N/A	4	3
128				1							1	1			0		N/A	5	3
129												0		1	0		N/A	2	2
130				1						1		0		1	0		N/A	4	3
131						1				1		0			0		N/A	2	2
132												0			0		N/A	0	1
133			1									0			0		N/A	1	1
134										1		0		1	0		N/A	3	2
135	1	1				1				1		0		1	0		N/A	6	3
136												0			0		N/A	0	1
137	1	1	1	1		1				1		1			0		N/A	8	3
138		1		1	1						1	0			0		N/A	5	3
139		1	1	1	1					1	1	0			0		N/A	7	3
140	1											0			0		N/A	1	1
141	1	1										1		1	0		N/A	6	3
142												0		1	0		N/A	2	2
143				1	1							0		1	0		N/A	4	3
144		1				1						0			0		N/A	2	2
145				1								0			0		N/A	1	1
146				1	1							0			0		N/A	2	2
147												0			0		N/A	0	1
148										1		0			0		N/A	1	1
149												0		1	0		N/A	2	2
150			1	1		1						0		1	0		N/A	5	3
151				1								0			0		N/A	1	1
152				1								0			0		N/A	1	1
153						1				1		0			0		N/A	2	2
154												0			0		N/A	0	1
155										1		1			0		N/A	3	2
156	1	1										0			0		N/A	2	2
157					1				1			0			0		N/A	2	2
158				1	1	1						1			0		N/A	5	3
159										1		0			0		N/A	1	1
160	1	1		1						1	1	0			0		N/A	6	3
161				1						1		0			0		N/A	2	2
162												0		1	0		N/A	2	2
163												0			0		N/A	0	1
164			1									0			0		N/A	1	1
165				1		1				1	1	0			0		N/A	5	3
166				1								0			0		N/A	1	1
167						1			1			0			0		N/A	2	2
168						1						0			0		N/A	1	1
169												0			0		N/A	0	1
170												0			0		N/A	0	1
171				1	1							0			0		N/A	2	2
172												0			0		N/A	0	1
173												0			0		N/A	0	1
174	1											0			0		N/A	1	1
175					1							0		1	0		N/A	3	2
176						1						0			0		N/A	1	1
177												0			0		N/A	0	1
178	1	1	1	1						1		0		1	0		N/A	7	3
179	1	1				1						1			0		N/A	5	3
180				1	1							0			0		N/A	2	2
181		1										0			0		N/A	1	1
182		1				1				1		0			0		N/A	3	2
183												0			0		N/A	0	1
184					1							0			0		N/A	1	1
185												0			0		N/A	0	1
186												0			0		N/A	0	1
187										1		0			0		N/A	1	1
188	1	1		1								0		1	0		N/A	5	3
189				1								0			0		N/A	1	1
190		1		1					1			0			0		N/A	3	2
191				1	1							0		1	0		N/A	4	3
192				1	1					1	1	0			0		N/A	5	3
193					1							0			0		N/A	1	1
194												0			0	1	N/A	6	3
195												0			0		N/A	0	1
196												0			0		N/A	0	1
197					1							0		1	0		N/A	3	2
198		1		1	1					1		0		1	0		N/A	6	3
199		1		1	1	1				1		1			0		N/A	7	3
200												0			0		N/A	0	1
201	1	1		1								0		1	0		N/A	5	3
202												0			0	1	N/A	6	3
203						1						0			0		N/A	1	1
204						1				1		0			0		N/A	2	2
205												0			0		N/A	0	1
206												0		1	0		N/A	2	2
207										1		0			1	1	N/A	10	3
208				1	1							0			0		N/A	2	2
209										1		0			0	1	N/A	7	3
210		1		1		1					1	0			0		N/A	5	3
211				1								0			0		N/A	1	1
212				1	1							0			0	1	N/A	8	3
213				1						1		0		1	0		N/A	4	3
214		1		1						1		0		1	0		N/A	5	3
215		1		1	1	1						0			0		N/A	4	3
216												0			0	1	N/A	6	3
217												0			0		N/A	0	1
218	1	1										0			0		N/A	2	2
219	1											0			0		N/A	1	1
220												0			0		N/A	0	1
221				1								0			0		N/A	1	1
222						1						0		1	0		N/A	3	2
223	1	1								1		0			0		N/A	3	2
224		1		1								0			0		N/A	2	2
225				1								0			0		N/A	1	1
226						1						0			0		N/A	1	1
227						1				1		0			0		N/A	2	2
228										1		0			0		N/A	1	1
229				1		1				1		0		1	0		N/A	5	3
230	1		1			1						0			0	1	N/A	9	3
231				1								0			0		N/A	1	1
232				1							1	0			0		N/A	3	2
233	1			1	1					1	1	0			0		N/A	6	3
234		1								1		1			0		N/A	4	3
235						1						0			0		N/A	1	1
236						1						0			0		N/A	1	1
237		1		1					1	1		0			0		N/A	4	3
238						1						0			0		N/A	1	1
239										1		0			0		N/A	1	1
240										1		0			0		N/A	1	1
241				1						1	1	0			0		N/A	4	3
242					1							0			0		N/A	1	1
243	1	1	1	1						1		0			0		N/A	5	3
244				1	1						1	0			0		N/A	4	3
245				1							1	0			0		N/A	3	2
246		1										0			0	1	N/A	7	3
247	1			1								0			0	1	N/A	8	3
248		1		1	1						1	0			0		N/A	5	3
249				1	1	1						0			0		N/A	3	2
250		1		1	1							0			0		N/A	3	2
251		1		1								0		1	0		N/A	4	3
252				1						1	1	1			0		N/A	6	3
253	1	1		1						1		0			0		N/A	4	3
254				1	1					1	1	1			0		N/A	7	3
255										1		0			0		N/A	1	1
256		1							1			0			0		N/A	2	2
257										1		0			0		N/A	1	1
258				1		1				1		0		1	0		N/A	5	3
259	1	1								1		0			0		N/A	3	2
260				1	1					1		0			0		N/A	3	2
261					1	1						0			0		N/A	2	2
262						1						0		1	0		N/A	3	2
263												0		1	0		N/A	2	2
264				1	1					1		0			0		N/A	3	2
265				1	1	1						0			0		N/A	3	2
266						1						0			0	1	N/A	7	3
267			1	1	1	1						0			0		N/A	4	3
268				1		1						0			0		N/A	2	2
269				1	1					1		0			0		N/A	3	2
270	1		1									0			0		N/A	2	2
271	1	1		1						1		0			0		N/A	4	3
272										1		0			0		N/A	1	1
273												0			0		N/A	0	1
274		1								1		0			0		N/A	2	2
275				1								0			0		N/A	1	1
276												0			0		N/A	0	1
277												1			0		N/A	2	2
278	1	1										1			0		N/A	4	3
279						1						0			0		N/A	1	1
280												0			0		N/A	0	1
281		1								1		0		1	0		N/A	4	3
282	1	1				1				1		0			0		N/A	4	3
283										1		0			0		N/A	1	1
284	1	1		1						1		1			0		N/A	6	3
285		1	1	1		1						0			0		N/A	4	3
286				1								0			0		N/A	1	1
287										1		0		1	0		N/A	3	2
288						1						0			0		N/A	1	1
289		1			1					1		0			0		N/A	3	2
290				1		1						0			0		N/A	2	2
291			1	1								0			0		N/A	2	2
292		1		1								0			0		N/A	2	2
293						1			1	1		0			0		N/A	3	2
294	1	1		1						1	1	0			0		N/A	6	3
295				1					1	1	1	0		1	0		N/A	7	3
296				1	1							0			0		N/A	2	2
297				1								0			0		N/A	1	1
298				1								0			0		N/A	1	1
299												0			0		N/A	0	1
300				1						1	1	0			0		N/A	4	3
301	1			1	1							0			0		N/A	3	2
302		1								1		1			0		N/A	4	3
303						1						0			0		N/A	1	1
304		1										0			0		N/A	1	1
305				1								0		1	0		N/A	3	2
306					1					1		0			0		N/A	2	2
307		1	1									0		1	0		N/A	4	3
308				1								0		1	0		N/A	3	2
309	1	1										0			0		N/A	2	2
310												0			0		N/A	0	1
311						1			1			0			0	1	N/A	8	3
312				1	1							0			0		N/A	2	2
313					1							0			0		N/A	1	1
314				1	1					1		0			0		N/A	3	2
315				1							1	0		1	0		N/A	5	3
316												0			0	1	N/A	6	3
317												1			0		N/A	2	2
318						1						0			0		N/A	1	1
319		1										0			0		N/A	1	1
320										1		0			0	1	N/A	7	3
321	1	1								1		0			0		N/A	3	2
322												0		1	0		N/A	2	2
323				1		1			1	1	1	0		1	0		N/A	8	3
324						1						0			0		N/A	1	1
325						1						0			0		N/A	1	1
326				1						1		0			0		N/A	2	2
327	1											0			0		N/A	1	1
328										1		0			0		N/A	1	1
329										1		0			0	1	N/A	7	3
330				1						1		0			0		N/A	2	2
331				1								0		1	0		N/A	3	2
332				1	1							0			0		N/A	2	2
333						1						0			0		N/A	1	1
334				1	1							0			0		N/A	2	2
335						1						0			0		N/A	1	1
336				1		1				1		0		1	0		N/A	5	3
337	1	1		1	1	1					1	0			0		N/A	7	3
338				1						1		1			0		N/A	4	3
339				1	1							0			0		N/A	2	2
340												0			0		N/A	0	1
341		1								1		0			0		N/A	2	2
342		1		1		1				1	1	0			0		N/A	6	3
343					1					1		0			0		N/A	2	2
344				1						1	1	0			0		N/A	4	3
345		1		1		1			1		1	0			0		N/A	6	3
346	1	1										0		1	0		N/A	4	3
347				1								0			0		N/A	1	1
348	1	1		1					1	1		1		1	0		N/A	9	3
349										1		0			0		N/A	1	1
350		1				1				1		1			0		N/A	5	3
351		1		1		1				1		0			0		N/A	4	3
352				1		1			1	1	1	0		1	0		N/A	8	3
353										1		1			0		N/A	3	2
354		1		1		1			1		1	0			0		N/A	6	3
355	1			1								0			0		N/A	2	2
356				1						1		0			0		N/A	2	2
357				1	1					1	1	0			0		N/A	5	3
358			1	1		1						0			0		N/A	3	2
359				1								0		1	0		N/A	3	2
360						1				1		0			0		N/A	2	2
361						1						0			0		N/A	1	1
362					1	1				1		0			0		N/A	3	2
363		1				1				1		1			0		N/A	5	3

## Sheet: High-risk antibiotic use
ID	Antibiotic use						High-risk antibiotics associated with thrombocytopenia	ID	ID	就诊时间	Antibiotic exposure status					Antibiotic combination
	Administered upon ED admission		Adjusted after admission													Overall antibiotic use	High-risk antibiotic use	Number of high-risk antibiotics used	1=Vancomycin	2=Piperacillin-tazobactam	3=Meropenem	4=Imipenem	5=Ceftazidime	6=Ceftriaxone	7=Linezolid
1	Moxifloxacin	Cefoperazone-sulbactam	Biapenem				1=Vancomycin	1	23247	2020-04-26	0	0	0				0	0
2	Piperacillin-tazobactam		Moxifloxacin	Biapenem			2=Piperacillin-tazobactam	2	950290	2020-04-26	2		0	0		2	1	1		1
3	Ceftazidime		Moxifloxacin	Biapenem	Piperacillin-tazobactam		3=Meropenem	3	1006034	2020-04-27	5		0	0	2	2、5	1	2		1			1
4	Ceftazidime		Moxifloxacin	Piperacillin-tazobactam			4=Imipenem	4	1006402	2020-04-29	5		0	2		2、5	1	2		1			1
5	Levofloxacin	Piperacillin-tazobactam					5=Ceftazidime	5	37303	2020-04-29	0	2				2	1	1		1
6			Clindamycin	Biapenem			6=Ceftriaxone	6	308627	2020-05-09			0	0			0	0
7	Moxifloxacin	Ceftazidime	Biapenem				7=Linezolid	7	1012252	2020-05-15	0	5	0			5	1	1					1
8	Levofloxacin	Ceftazidime	Meropenem					8	1014575	2020-05-19	0	5	3			3、5	1	2			1		1
9	Ceftriaxone	Levofloxacin	Biapenem	Amikacin			low-risk antibiotics associated with thrombocytopenia	9	202862	2020-05-20	6	0	0	0		6	1	1						1
10	Ceftazidime		Amikacin	Piperacillin-tazobactam				10	208712	2020-05-23	5		0	2		2、5	1	2		1			1
11	Meropenem	Vancomycin					0=Other types of antibiotics	11	1018240	2020-05-28	3	1				1、3	1	2	1		1
12	Ceftazidime		Levofloxacin	Piperacillin-tazobactam				12	36046	2020-05-30	5		0	2		2、5	1	2		1			1
13	Ceftazidime		Biapenem	Piperacillin-tazobactam				13	1019148	2020-05-30	5		0	2		2、5	1	2		1			1
14	Ceftazidime	Moxifloxacin	Biapenem					14	799599	2020-06-08	5	0	0			5	1	1					1
15	Moxifloxacin		Biapenem	Linezolid				15	1024031	2020-06-08	0		0	7		7	1	1							1
16	Ceftazidime	Levofloxacin	Meropenem	Piperacillin-tazobactam				16	1024495	2020-06-10	5	0	3	2		2、3、5	1	3		1	1		1
17	Levofloxacin		Vancomycin	Moxifloxacin	Piperacillin-tazobactam			17	19430	2020-06-12	0		1	0	2	1、2	1	2	1	1
18	Ceftazidime	Moxifloxacin	Amikacin	Piperacillin-tazobactam	Tigecycline			18	280306	2020-06-15	5	0	0	2	0	2、5	1	2		1			1
19	Cefoperazone-sulbactam	Levofloxacin	Imipenem	Tigecycline				19	1031244	2020-06-16	0	0	4	0		4	1	1				1
20	Ceftazidime		Biapenem	Linezolid	Levornidazole			20	1030703	2020-06-16	5		0	7	0	5、7	1	2					1		1
21	Ceftazidime	Moxifloxacin						21	1032525	2020-06-17	5	0				5	1	1					1
22	Levofloxacin	Piperacillin-tazobactam	Cefoperazone-sulbactam					22	441818	2020-06-17	0	2	0			2	1	1		1
23	Ceftazidime							23	288361	2020-06-17	5					5	1	1					1
24	Ceftazidime	Levofloxacin						24	208903	2020-06-18	5	0				5	1	1					1
25	Ceftazidime		Moxifloxacin	Biapenem				25	1042756	2020-06-21	5		0	0		5	1	1					1
26	Ceftazidime		Moxifloxacin	Biapenem	Piperacillin-tazobactam			26	96170	2020-06-24	5		0	0	2	2、5	1	2		1			1
27	Ceftazidime							27	514558	2020-06-25	5					5	1	1					1
28	Ceftazidime							28	36864	2020-06-27	5					5	1	1					1
29	Moxifloxacin		Biapenem	Linezolid				29	881638	2020-06-28	0		0	7		7	1	1							1
30	Ceftriaxone		Biapenem	Piperacillin-tazobactam				30	1057080	2020-07-01	6		0	2		2、6	1	2		1				1
31	Cefazolin	Piperacillin-tazobactam	Biapenem	Levornidazole	Moxifloxacin			31	257910	2020-07-03	0	2	0	0	0	2	1	1		1
32	Ceftizoxime							32	1059737	2020-07-03	0						0	0
33			Ceftizoxime	Piperacillin-tazobactam				33	128537	2020-07-08			0	2		2	1	1		1
34	Moxifloxacin							34	20075	2020-07-16	0						0	0
35	Moxifloxacin	Ceftazidime	Biapenem	Tigecycline	Fluconazole			35	1031728	2020-07-18	0	5	0	0	0	5	1	1					1
36	Ceftazidime		Biapenem	Moxifloxacin	Cefoperazone-sulbactam			36	850785	2020-07-19	5		0	0	0	5	1	1					1
37	Moxifloxacin	Ceftazidime						37	77395	2020-07-19	0	5				5	1	1					1
38			Biapenem	Tigecycline	Levornidazole			38	1069823	2020-07-20			0	0	0		0	0
39	Moxifloxacin	Ceftazidime						39	148312	2020-07-26	0	5				5	1	1					1
40	Moxifloxacin	Meropenem						40	889199	2020-07-27	0	3				3	1	1			1
41	Moxifloxacin		Cefoperazone-sulbactam	Amikacin				41	138648	2020-07-27	0		0	0			0	0
42	Ceftazidime							42	9397	2020-07-27	5					5	1	1					1
43	Ceftazidime	Levofloxacin						43	1073630	2020-07-28	5	0				5	1	1					1
44	Ceftazidime	Metronidazole	Cefazolin					44	1072612	2020-07-29	5	0	0			5	1	1					1
45	Ceftazidime	Meropenem						45	1080436	2020-08-06	5	3				3、5	1	2			1		1
46	Ceftazidime		Biapenem	Levornidazole				46	850437	2020-08-10	5		0	0		5	1	1					1
47			Levornidazole	Cefazolin				47	1087543	2020-08-16			0	0			0	0
48	Meropenem	Tinidazole	Linezolid					48	35844	2020-08-20	3	0	7			3、7	1	2			1				1
49	Ceftazidime	Levofloxacin	Meropenem					49	1107160	2020-09-04	5	0	3			3、5	1	2			1		1
50	Ceftazidime	Levofloxacin						50	1083523	2020-09-04	5	0				5	1	1					1
51	Ceftazidime	Moxifloxacin	Biapenem					51	119289	2020-09-05	5	0	0			5	1	1					1
52	Ceftazidime	Imipenem						52	1107742	2020-09-05	5	4				4、5	1	2				1	1
53	Imipenem	Linezolid						53	1108159	2020-09-06	4	7				4、7	1	2				1			1
54			Biapenem	Moxifloxacin	Linezolid			54	991353	2020-09-09			0	0	7	7	1	1							1
55	Moxifloxacin	Ceftriaxone	Biapenem	Vancomycin	Linezolid			55	1112416	2020-09-11	0	6	0	1	7	1、6、7	1	3	1					1	1
56			Moxifloxacin	Levornidazole	Biapenem			56	1114588	2020-09-14			0	0	0		0	0
57	Cefoperazone-sulbactam	Levofloxacin						57	26187	2020-09-14	0	0					0	0
58	Ceftazidime	Etimicin	Piperacillin-tazobactam					58	607371	2020-09-17	5	0	2			2、5	1	2		1			1
59	Cefoperazone-sulbactam	Meropenem						59	1121608	2020-09-23	0	3				3	1	1			1
60			Moxifloxacin	Piperacillin-tazobactam	Cefepime			60	24531	2020-09-24			0	2	0	2	1	1		1
61	Ceftazidime	Moxifloxacin						61	385106	2020-09-25	5	0				5	1	1					1
62	Ceftazidime	Levofloxacin						62	1083523	2020-09-26	5	0				5	1	1					1
63	Cefoperazone-sulbactam	Moxifloxacin						63	1125316	2020-09-27	0	0					0	0
64	Cefoperazone-sulbactam	Piperacillin-tazobactam	Etimicin					64	1125615	2020-09-30	0	2	0			2	1	1		1
65	Ceftazidime		Levofloxacin	Piperacillin-tazobactam				65	986427	2020-10-07	5		0	2		2、5	1	2		1			1
66	Ceftazidime	Linezolid	Imipenem					66	288361	2020-10-07	5	7	4			4、5、7	1	3				1	1		1
67	Piperacillin-tazobactam	Meropenem	Vancomycin					67	173348	2020-10-22	2	3	1			1、2、3	1	3	1	1	1
68	Moxifloxacin	Imipenem						68	1149418	2020-10-30	0	4				4	1	1				1
69	Imipenem	Piperacillin-tazobactam						69	1150193	2020-11-01	4	2				2、4	1	2		1		1
70	Moxifloxacin	Ceftazidime						70	23629	2020-11-07	0	5				5	1	1					1
71	Biapenem	Moxifloxacin	Vancomycin	Levornidazole	Meropenem			71	1154452	2020-11-08	0	0	1	0	3	1、3	1	2	1		1
72	Ceftazidime	Meropenem	Linezolid					72	388922	2020-11-17	5	3	7			3、5、7	1	2			1		1
73	Ceftazidime	Etimicin						73	84692	2020-11-18	5	0				5	1	1					1
74	Ceftazidime	Levofloxacin						74	1161191	2020-11-19	5	0				5	1	1					1
75	Levofloxacin		Vancomycin	Linezolid	Cefoperazone-sulbactam			75	1161357	2020-11-19	0		1	7	0	1、7	1	2	1						1
76	Ceftazidime	Imipenem						76	91461	2020-11-29	5	4				4、5	1	2				1	1
77	Ceftazidime	Tigecycline	Biapenem	Piperacillin-tazobactam	Linezolid			77	24531	2020-12-07	5	0	0	2	7	2、5、7	1	3		1			1		1
78	Ceftazidime	Levofloxacin	Linezolid					78	1172826	2020-12-08	5	0	7			5、7	1	2					1		1
79	Linezolid	Meropenem						79	9407	2020-12-10	7	3				3、7	1	2			1				1
80	Ceftazidime	Moxifloxacin						80	647293	2020-12-10	5	0				5	1	1					1
81	Moxifloxacin		Piperacillin-tazobactam	Biapenem				81	1174315	2020-12-22	0		2	0		2	1	1		1
82	Moxifloxacin	Cefazolin	Linezolid	Meropenem	Levornidazole			82	1185571	2020-12-27	0	0	7	3	0	3、7	1	2			1				1
83	Cefoperazone-sulbactam		Imipenem	Levornidazole	Ceftizoxime			83	7682	2021-01-06	0		4	0	0	4	1	1				1
84	Ceftazidime		Moxifloxacin	Tigecycline	Meropenem			84	11253	2021-01-10	5		0	0	3	3、5	1	2			1		1
85	Levofloxacin	Ceftazidime	Etimicin					85	532518	2021-01-18	0	5	0			5	1	1					1
86	Moxifloxacin	Cefoperazone-sulbactam	Tigecycline	Linezolid	Biapenem			86	1218585	2021-01-24	0	0	0	7	0	7	1	1							1
87	Ceftazidime							87	1232759	2021-01-28	5					5	1	1					1
88	Ceftazidime		Levofloxacin	Piperacillin-tazobactam				88	24531	2021-02-01	5		0	2		2、5	1	2		1			1
89			Piperacillin-tazobactam	Tigecycline	Vancomycin			89	1036533	2021-02-03			2	0	1	1、2	1	2	1	1
90	Meropenem							90	523	2021-02-04	3					3	1	1			1
91	Moxifloxacin							91	39316	2021-02-05	0						0	0
92	Moxifloxacin	Piperacillin-tazobactam	Tigecycline	Levornidazole				92	1260921	2021-02-13	0	2	0	0		2	1	1		1
93	Cefoperazone-sulbactam		Biapenem					93	181235	2021-02-25	0		0				0	0
94	Ceftazidime	Meropenem						94	9397	2021-02-28	5	3				3、5	1	2			1		1
95	Cefoperazone-sulbactam	Meropenem	Tigecycline	Vancomycin				95	711477	2021-03-01	0	3	0	1		1、3	1	2	1		1
96			Polymyxin	Meropenem	Tigecycline			96	1276350	2021-03-06			0	3	0	3	1	1			1
97	Cefoperazone-sulbactam	Levofloxacin	Tigecycline	Vancomycin	Meropenem			97	542521	2021-03-14	0	0	0	1	3	1、3	1	2	1		1
98	Ceftazidime	Levornidazole	Tigecycline	Biapenem				98	768059	2021-03-22	5	0	0	0		5	1	1					1
99	Levofloxacin	Piperacillin-tazobactam						99	1291806	2021-03-25	0	2				2	1	1		1
100	Cefoperazone-sulbactam	Moxifloxacin						100	1004693	2021-03-28	0	0					0	0
101	Levofloxacin	Tigecycline						101	1294275	2021-03-30	0	0					0	0
102	Piperacillin-tazobactam		Biapenem	Levofloxacin	Fluconazole			102	1026160	2021-04-03	2		0	0	0	2	1	1		1
103	Ceftazidime	Moxifloxacin	Tigecycline	Levornidazole				103	910703	2021-04-13	5	0	0	0		5	1	1					1
104		Moxifloxacin	Biapenem	Cefoperazone-sulbactam	Tigecycline			104	1305321	2021-04-17		0	0	0	0		0	0
105	Cefoperazone-sulbactam	Tigecycline	Meropenem					105	1311268	2021-04-28	0	0	3			3	1	1			1
106	Ceftazidime	Imipenem						106	14694	2021-05-07	5	4				4、5	1	2				1	1
107	Piperacillin-tazobactam	Moxifloxacin						107	1316768	2021-05-09	2	0				2	1	1		1
108	Ceftazidime	Moxifloxacin	Piperacillin-tazobactam	Biapenem				108	208712	2021-05-21	5	0	2	0		2、5	1	2		1			1
109	Piperacillin-tazobactam	Meropenem						109	1327632	2021-05-26	2	3				2、3	1	2		1	1
110	Cefoperazone-sulbactam	Levornidazole						110	41496	2021-06-01	0	0					0	0
111			Levornidazole	Meropenem	Vancomycin			111	1333993	2021-06-08			0	3	1	1、3	1	2	1		1
112	Piperacillin-tazobactam	Linezolid	Tigecycline	Fluconazole	Imipenem			112	1335263	2021-06-09	2	7	0	0	4	2、4、7	1	3		1		1			1
113	Piperacillin-tazobactam	Levofloxacin						113	875528	2021-06-13	2	0				2	1	1		1
114	Levornidazole	Cefoperazone-sulbactam	Biapenem	Vancomycin	Levofloxacin			114	1342709	2021-06-21	0	0	0	1	0	1	1	1	1
115	Piperacillin-tazobactam	Levofloxacin	Ceftazidime					115	1346264	2021-06-28	2	0	5			2、5	1	2		1			1
116			Meropenem	Vancomycin	Tigecycline			116	1346244	2021-06-28			3	1	0	1、3	1	2	1		1
117	Ertapenem	Levofloxacin						117	1349904	2021-07-05	0	0					0	0
118	Cefoperazone-sulbactam							118	1169606	2021-07-11	0						0	0
119	Ceftazidime							119	1355455	2021-07-14	5					5	1	1					1
120	Ertapenem	Levofloxacin						120	1363792	2021-07-27	0	0					0	0
121	Levornidazole	Etimicin	Cefoperazone-sulbactam					121	823834	2021-08-04	0	0	0				0	0
122	Ertapenem							122	23571	2021.8.9	0						0	0
123	Ertapenem							123	901521	2021.8.10	0						0	0
124			Cefoperazone-sulbactam	Meropenem				124	542587	2021.8.11			0	3		3	1	1			1
125	Ceftazidime	Levofloxacin						125	1188454	2021.8.12	5	0				5	1	1					1
126	Ertapenem	Vancomycin						126	1378731	2021.8.12	0	1				1	1	1	1
127	Ertapenem		Meropenem	Tigecycline	Ceftriaxone			127	1379040	2021.8.13	0		3	0	6	3、6	1	2			1			1
128	Piperacillin-tazobactam	Cefoperazone-sulbactam						128	1378945	2021.8.13	2	0				2	1	1		1
129	Ertapenem	Linezolid						129	1381284	2021.8.16	0	7				7	1	1							1
130	Piperacillin-tazobactam	Vancomycin						130	128227	2021.8.20	2	1				1、2	1	2	1	1
131	Ertapenem	Ceftazidime	Imipenem	Metronidazole	Cefoperazone-sulbactam			131	994700	2021.9.7	0	5	4	0	0	4、5	1	2				1	1
132	Meropenem							132	1402402	2021.9.11	3					3	1	1			1
133	Ertapenem		Meropenem	Levornidazole	Tigecycline			133	1404362	2021.9.14	0		3	0	0	3	1	1			1
134	Moxifloxacin	Cefminox	Vancomycin	Cefepime				134	1405231	2021.9.16	0	0	1	0		1	1	1	1
135	Piperacillin-tazobactam		Imipenem	Moxifloxacin				135	98166	2021.9.18	2		4	0		2、4	1	2		1		1
136	Moxifloxacin	Penicillin						136	1407849	2021.9.21	0	0					0	0
137	Moxifloxacin							137	35704	2021.10.7	0						0	0
138	Moxifloxacin	Piperacillin-tazobactam						138	40395	2021.10.12	0	2				2	1	1		1
139	Ertapenem	Meropenem	Levofloxacin					139	634605	2021.10.19	0	3	0			3	1	1			1
140	Meropenem							140	63508	2021.10.21	3					3	1	1			1
141	Ertapenem		Moxifloxacin					141	625457	2021.10.24	0		0				0	0
142	Cefoperazone-sulbactam		Imipenem					142	1318435	2021.11.4	0		4			4	1	1				1
143	Cefoperazone-sulbactam	Moxifloxacin	Piperacillin-tazobactam					143	1049555	2021.11.8	0	0	2			2	1	1		1
144	Ertapenem		Imipenem					144	1449624	2021.11.14	0		4			4	1	1				1
145	Ertapenem	Moxifloxacin						145	1450251	2021.11.15	0	0					0	0
146	Ertapenem	Piperacillin-tazobactam	Linezolid					146	1455133	2021.11.22	0	2	7			2、7	1	2		1					1
147	Moxifloxacin		Cefoperazone-sulbactam					147	1390793	2021.12.16	0		0				0	0
148	Moxifloxacin		Cefoperazone-sulbactam	Imipenem	Tigecycline			148	246401	2021.12.18	0		0	4	0	4	1	1				1
149	Cefoperazone-sulbactam		Levofloxacin	Tigecycline	Vancomycin			149	1474291	2021.12.19	0		0	0	1	1	1	1	1
150	Moxifloxacin		Imipenem	Tigecycline	Cefoperazone-sulbactam			150	257910	2021.12.26	0		4	0	0	4	1	1				1
151	Levofloxacin	Imipenem						151	37840	2021.12.27	0	4				4	1	1				1
152	Moxifloxacin	Piperacillin-tazobactam						152	1435862	2021.12.29	0	2				2	1	1		1
153	Piperacillin-tazobactam		Imipenem	Tigecycline	Cefoperazone-sulbactam			153	1481953	2021.12.30	2		4	0	0	2、4	1	2		1		1
154	Ertapenem	Vancomycin						154	1488050	2022.1.7	0	1				1	1	1	1
155	Ertapenem	Cefazolin						155	30887	2022.1.10	0	0					0	0
156	Moxifloxacin		Meropenem	Tigecycline				156	787082	2022.1.12	0		3	0		3	1	1			1
157	Cefoperazone-sulbactam	Levofloxacin						157	1491985	2022.1.13	0	0					0	0
158			Meropenem	Tigecycline	Levofloxacin			158	122754	2022.1.16			3	0	0	3	1	1			1
159			Meropenem	Tigecycline	Levofloxacin			159	941997	2022.1.21			3	0	0	3	1	1			1
160	Ertapenem		Meropenem	Vancomycin	Levornidazole			160	1026072	2022.1.23	0		3	1	0	1、3	1	2	1		1
161	Cefoperazone-sulbactam		Imipenem	Tigecycline	Piperacillin-tazobactam			161	1502508	2022.1.25	0		4	0	2	2、4	1	2		1		1
162	Ceftazidime	Cefoperazone-sulbactam						162	519621	2022.1.25	5	0				5	1	1					1
163	Ertapenem	Cefoperazone-sulbactam	Imipenem	Levornidazole				163	1506192	2022.1.30	0	0	4	0		4	1	1				1
164	Ertapenem		Moxifloxacin	Cefoperazone-sulbactam				164	1506899	2022.1.31	0		0	0			0	0
165	Ertapenem	Moxifloxacin	Imipenem	Tigecycline				165	147172	2022.2.2	0	0	4	0		4	1	1				1
166	Ceftriaxone	Moxifloxacin	Meropenem	Tigecycline				166	1505205	2022.2.4	6	0	3	0		3、6	1	2			1			1
167	Ertapenem	Moxifloxacin	Imipenem					167	41998	2022.2.6	0	0	4			4	1	1				1
168	Piperacillin-tazobactam	Moxifloxacin						168	1511421	2022.2.8	2	0				2	1	1		1
169	Ertapenem		Meropenem	Tigecycline				169	1518691	2022.2.21	0		3	0		3	1	1			1
170	Ertapenem		Cefoperazone-sulbactam	Levornidazole				170	1519250	2022.2.21	0		0	0			0	0
171	Ertapenem	Meropenem	Levofloxacin					171	1519955	2022.2.22	0	3	0			3	1	1			1
172	Ertapenem		Cefoperazone-sulbactam	Levornidazole				172	1100636	2022.2.26	0		0	0			0	0
173	Meropenem	Levofloxacin						173	1523328	2022.3.1	3	0				3	1	1			1
174	Meropenem	Moxifloxacin	Vancomycin					174	495465	2022.3.13	3	0	1			1、3	1	2	1		1
175	Cefoperazone-sulbactam		Levornidazole					175	1533392	2022.3.17	0		0				0	0
176	Ceftazidime		Imipenem	Tigecycline	Levofloxacin			176	19230	2022.3.19	5		4	0	0	4、5	1	2				1	1
177	Ceftazidime	Etimicin	Cefoperazone-sulbactam					177	1536824	2022.3.24	5	0	0			5	1	1					1
178	Ertapenem	Moxifloxacin	Imipenem	Cefoperazone-sulbactam	Linezolid			178	1001897	2022.3.26	0	0	4	0	7	4、7	1	2				1			1
179	Cefoperazone-sulbactam	Linezolid	Imipenem					179	1538531	2022.3.27	0	7	4			4、7	1	2				1			1
180	Cefoperazone-sulbactam	Moxifloxacin						180	346730	2022.3.28	0	0					0	0
181	Ertapenem							181	1541060	2022.4.2	0						0	0
182	Ertapenem		Imipenem					182	37119	2022.4.10	0		4			4	1	1				1
183	Ertapenem							183	627032	2022.4.13	0						0	0
184	Ceftazidime	Moxifloxacin						184	11117	2022.4.15	5	0				5	1	1					1
185			Polymyxin	Cefoperazone-sulbactam				185	1549047	2022.4.17			0	0			0	0
186	Cefoperazone-sulbactam							186	96148	2022.4.17	0						0	0
187	Imipenem							187	1549184	2022.4.21	4					4	1	1				1
188	Ertapenem		Vancomycin	Tigecycline	Piperacillin-tazobactam			188	1551362	2022.4.22	0		1	0	2	1、2	1	2	1	1
189	Ertapenem		Meropenem	Tigecycline	Levofloxacin			189	529033	2022.4.26	0		3	0	0	3	1	1			1
190	Ertapenem		Meropenem	Tigecycline	Linezolid			190	1337570	2022.4.28	0		3	0	7	3、7	1	2			1				1
191	Ertapenem	Moxifloxacin	Cefoperazone-sulbactam	Tigecycline				191	1049555	2022.5.9	0	0	0	0			0	0
192	Cefoperazone-sulbactam	Moxifloxacin	Meropenem					192	967903	2022.5.10	0	0	3			3	1	1			1
193	Piperacillin-tazobactam	Ceftriaxone	Cefoperazone-sulbactam	Polymyxin				193	27959	2022.5.12	2	6	0	0		2、6	1	2		1				1
194	Moxifloxacin		Vancomycin	Tigecycline				194	1560036	2022.5.14	0		1	0		1	1	1	1
195	Ertapenem		Piperacillin-tazobactam	Tigecycline	Ceftriaxone			195	964443	2022.5.15	0		2	0	6	2、6	1	2		1				1
196	Cefoperazone-sulbactam							196	141688	2022.5.27	0						0	0
197	Ertapenem	Moxifloxacin	Cefoperazone-sulbactam	Meropenem				197	1563610	2022.5.28	0	0	0	3		3	1	1			1
198	Cefoperazone-sulbactam							198	45194	2022.6.16	0						0	0
199	Moxifloxacin		Piperacillin-tazobactam	Tigecycline	Ertapenem			199	943220	2022.6.20	0		2	0	0	2	1	1		1
200	Ceftazidime							200	1573168	2022.6.21	5					5	1	1					1
201			Cefoperazone-sulbactam	Tigecycline	Ertapenem			201	1551362	2022.6.27			0	0	0		0	0
202	Ertapenem		Cefoperazone-sulbactam	Tigecycline	Levornidazole			202	1335256	2022.7.2	0		0	0	0		0	0
203	Vancomycin	Cefoperazone-sulbactam	Levofloxacin	Tigecycline	Linezolid			203	1579624	2022.7.5	1	0	0	0	7	1、7	1	2	1						1
204	Moxifloxacin	Cefminox	Imipenem	Piperacillin-tazobactam	Fluconazole/Vancomycin			204	1582803	2022.7.10	0	0	4	2	0	2、4	1	2		1		1
205	Cefminox		Piperacillin-tazobactam	Ertapenem	Tigecycline			205	967509	2022.7.9	0		2	0	0	2	1	1		1
206	Ertapenem		Meropenem					206	818535	2022.7.12	0		3			3	1	1			1
207	Ertapenem							207	1120749	2022.7.24	0						0	0
208	Ertapenem							208	1012974	2022.7.24	0						0	0
209	Cefoperazone-sulbactam	Moxifloxacin	Meropenem	Tigecycline	Linezolid			209	1593443	2022.7.25	0	0	3	0	7	3、7	1	2			1				1
210	Cefminox		Cefoperazone-sulbactam	Tigecycline				210	282	2022.8.8	0		0	0			0	0
211	Ertapenem	Cefoperazone-sulbactam						211	1553086	2022.8.15	0	0					0	0
212	Ertapenem		Vancomycin	Tigecycline	Imipenem			212	493458	2022.8.20	0		1	0	4	1、4	1	2	1			1
213	Meropenem	Cefoperazone-sulbactam	Vancomycin					213	34033	2022.8.26	3	0	1			1、3	1	2	1		1
214	Cefminox							214	21935	2022.9.2	0						0	0
215	Ceftazidime	Moxifloxacin						215	84958	2022.9.8	5	0				5	1	1					1
216	Piperacillin-tazobactam	Tigecycline						216	1570848	2022.9.10	2	0				2	1	1		1
217	Cefoperazone-sulbactam	Meropenem	Vancomycin					217	1620208	2022.9.14	0	3	1			1、3	1	2	1		1
218	Piperacillin-tazobactam	Cefoperazone-sulbactam	Voriconazole	Tigecycline				218	1338772	2022.9.15	2	0	0	0		2	1	1		1
219	Ertapenem	Metronidazole	Imipenem					219	769762	2022.9.24	0	0	4			4	1	1				1
220	Ertapenem							220	29867	2022.9.26	0						0	0
221	Ertapenem	Cefminox						221	197659	2022.9.28	0	0					0	0
222	Ertapenem	Ticarcillin	Cefoperazone-sulbactam					222	1033448	2022.10.9	0	0	0				0	0
223	Moxifloxacin		Piperacillin-tazobactam	Imipenem	Polymyxin			223	222983	2022.10.15	0		2	4	0	2、4	1	2		1		1
224	Moxifloxacin	Piperacillin-tazobactam						224	1610226	2022.10.17	0	2				2	1	1		1
225	Ertapenem							225	44682	2023.2.20	0						0	0
226	Moxifloxacin	Cefoperazone-sulbactam	Tigecycline					226	1168142	2023.2.20	0	0	0				0	0
227	Meropenem	Vancomycin	Tigecycline					227	1560122	2023.2.23	3	1	0			1、3	1	2	1		1
228	Ertapenem	Linezolid						228	1686120	2023.2.24	0	7				7	1	1							1
229	Moxifloxacin	Cefoperazone-sulbactam						229	75718	2023.2.28	0	0					0	0
230	Moxifloxacin		Meropenem	Vancomycin				230	1376086	2023.3.1	0		3	1	1	1、3	1	2	1		1
231	Ertapenem							231	705337	2023.3.5	0						0	0
232	Ertapenem		Cefoperazone-sulbactam	Tigecycline	Meropenem			232	1695395	2023.3.14	0		0	0	3	3	1	1			1
233	Ertapenem	Peramivir	Imipenem					233	980874	2023.3.15	0	0	4			4	1	1				1
234	Ertapenem	Tigecycline	Imipenem					234	162495	2023.3.17	0	0	4			4	1	1				1
235	Ertapenem		Cefoperazone-sulbactam					235	116	2023.3.17	0		0				0	0
236	Ertapenem		Levofloxacin	Tigecycline				236	348909	2023.3.19	0		0	0			0	0
237	Ertapenem							237	46020	2023.3.20	0						0	0
238	Moxifloxacin	Peramivir	Cefoperazone-sulbactam	Meropenem	Vancomycin			238	423989	2023.3.23	0	0	0	3	1	1、3	1	2	1		1
239	Ertapenem	Peramivir	Moxifloxacin	Vancomycin				239	1701050	2023.3.26	0	0	0	1		1	1	1	1
240	Ertapenem		Cefoperazone-sulbactam	Levornidazole	Meropenem			240	337066	2023.3.27	0		0	0	3	3	1	1			1
241	Cefoperazone-sulbactam	Levofloxacin	Piperacillin-tazobactam					241	31472	2023.3.29	0	0	2			2	1	1		1
242	Cefoperazone-sulbactam	Linezolid						242	1162170	2023.4.3	0	7				7	1	1							1
243	Levofloxacin	Piperacillin-tazobactam	Cefoperazone-sulbactam					243	60357	2023.4.5	0	2	0			2	1	1		1
244	Ertapenem		Cefoperazone-sulbactam	Ceftazidime-avibactam	Vancomycin			244	1708795	2023.4.12	0		0	0	1	1	1	1	1
245	Cefoperazone-sulbactam	Tigecycline	Piperacillin-tazobactam	Vancomycin	Levornidazole			245	41378	2023.4.14	0	0	2	1	0	1、2	1	2	1	1
246	Ertapenem	Levornidazole	Ceftriaxone	Vancomycin	Cefoperazone-sulbactam			246	248494	2023.4.19	0	0	6	1	0	1、6	1	2	1					1
247	Levofloxacin		Cefoperazone-sulbactam	Moxifloxacin				247	391276	2023.4.23	0		0	0			0	0
248	Cefminox	Vancomycin	Moxifloxacin	Tigecycline	Cefoperazone-sulbactam			248	1717122	2023.4.29	0	1	0	0	0	1	1	1	1
249	Moxifloxacin	Cefoperazone-sulbactam						249	1124571	2023.5.10	0	0					0	0
250	Ertapenem		Cefoperazone-sulbactam	Vancomycin	Fluconazole			250	932950	2023.5.12	0		0	1	0	1	1	1	1
251	Moxifloxacin		Vancomycin	Tigecycline	Meropenem			251	26276	2023.5.12	0		1	0	3	1、3	1	2	1		1
252	Imipenem	Vancomycin						252	1536928	2023.5.15	4	1				1、4	1	2	1			1
253	Piperacillin-tazobactam	Cefepime						253	1475045	2023.5.22	2	0				2	1	1		1
254	Ertapenem	Levofloxacin	Cefoperazone-sulbactam	Polymyxin				254	1081765	2023.5.25	0	0	0	0			0	0
255	Ertapenem	Ticarcillin						255	111645	2023.5.27	0	0					0	0
256	Ertapenem		Piperacillin-tazobactam	Levofloxacin	Vancomycin			256	1734826	2023.6.1	0		2	0	1	1、2	1	2	1	1
257	Moxifloxacin	Cefoperazone-sulbactam	Piperacillin-tazobactam	Tigecycline				257	1735429	2023.6.3	0	0	2	0		2	1	1		1
258	Ertapenem	Linezolid						258	75718	2023.6.12	0	7				7	1	1							1
259	Cefoperazone-sulbactam	Meropenem						259	131552	2023.6.20	0	3				3	1	1			1
260	Piperacillin-tazobactam							260	565666	2023.6.23	2					2	1	1		1
261	Piperacillin-tazobactam		Meropenem	Tigecycline	Vancomycin			261	19919	2023.6.26	2		3	0	1	1、2、3	1	3	1	1	1
262	Ertapenem		Moxifloxacin	Ceftriaxone	Vancomycin			262	907660	2023.7.5	0		0	6	1	1、6	1	2	1					1
263	Cefminox	Meropenem						263	1329409	2023.7.18	0	3				3	1	1			1
264	Cefoperazone-sulbactam	Linezolid	Imipenem					264	289043	2023.7.24	0	7	4			4、7	1	2				1			1
265	Ertapenem	Cefoperazone-sulbactam						265	1124571	2023.7.24	0	0					0	0
266	Moxifloxacin		Imipenem	Tigecycline	Voriconazole			266	1676223	2023.7.26	0		4	0	0	4	1	1				1
267	Ertapenem	Moxifloxacin						267	999582	2023.8.7	0	0					0	0
268	Cefminox	Linezolid	Tigecycline					268	1518689	2023.8.17	0	7	0			7	1	1							1
269	Meropenem	Piperacillin-tazobactam						269	254897	2023.8.17	3	2				2、3	1	2		1	1
270	Cefminox	Ertapenem	Ciprofloxacin					270	45917	2023.8.27	0	0	0				0	0
271			Ertapenem	Cefuroxime				271	1779945	2023.9.5			0	0			0	0
272	Cefminox							272	35330	2023.9.6	0						0	0
273	Etimicin		Ceftizoxime	Levornidazole				273	759460	2023.9.21	0		0	0			0	0
274	Cefoperazone-sulbactam		Meropenem	Tigecycline	Vancomycin			274	559758	2023.9.26	0		3	0	1	1、3	1	2	1		1
275	Cefoperazone-sulbactam	Piperacillin-tazobactam						275	1491695	2023.9.27	0	2				2	1	1		1
276	Ertapenem	Moxifloxacin						276	1792046	2023.10.3	0	0					0	0
277	Cefoperazone-sulbactam	Levornidazole	Ceftizoxime					277	868004	2023.10.3	0	0	0				0	0
278	Ertapenem			Tigecycline				278	1795781	2023.10.11	0			0			0	0
279	Moxifloxacin		Piperacillin-tazobactam	Tigecycline	Cefoperazone-sulbactam			279	1675962	2023.10.11	0		2	0	0	2	1	1		1
280	Cefoperazone-sulbactam							280	1503215	2023.10.13	0						0	0
281	Ertapenem							281	1672670	2023.10.20	0						0	0
282	Ertapenem							282	44320	2023.10.22	0						0	0
283	Ertapenem	Piperacillin-tazobactam						283	35330	2023.10.24	0	2				2	1	1		1
284	Moxifloxacin	Ceftriaxone	Meropenem	Tigecycline	Cefepime			284	606433	2023.10.23	0	6	3	0	0	3、6	1	2			1			1
285	Moxifloxacin	Ceftriaxone	Piperacillin-tazobactam	Tigecycline	Ceftazidime-avibactam			285	1806499	2023.11.2	0	6	2	0	0	2、6	1	2		1				1
286	Ertapenem							286	955954	2023.11.9	0						0	0
287	Moxifloxacin	Fluconazole	Meropenem	Piperacillin-tazobactam	Ceftazidime-avibactam			287	1459583	2023.11.17	0	0	3	2	0	2、3	1	2		1	1
288	Moxifloxacin	Meropenem	Levornidazole	Tigecycline	Polymyxin			288	1814453	2023.11.19	0	3	0	0	0	3	1	1			1
289	Imipenem	Peramivir						289	66521	2023.11.23	4	0				4	1	1				1
290	Ertapenem	Peramivir						290	900451	2023.11.23	0	0					0	0
291	Levofloxacin		Cefoperazone-sulbactam	Ticarcillin				291	1407494	2023.11.26	0		0	0			0	0
292	Ertapenem	Peramivir						292	98109	2023.12.1	0	0					0	0
293	Ertapenem	Moxifloxacin	Meropenem	Levornidazole				293	805399	2023.12.1	0	0	3	0		3	1	1			1
294	Ertapenem	Moxifloxacin	Meropenem	Ticarcillin				294	1107837	2023.12.2	0	0	3	0		3	1	1			1
295	Ertapenem	Moxifloxacin	Vancomycin					295	654142	2023.12.5	0	0	1			1	1	1	1
296	Cefoperazone-sulbactam							296	15945	2023.12.25	0						0	0
297	Ertapenem	Cefoperazone-sulbactam	Levofloxacin					297	705337	2023.12.27	0	0	0				0	0
298	Ceftriaxone		Piperacillin-tazobactam	Vancomycin				298	316347	2023.12.27	6		2	1		1、2、6	1	3	1	1				1
299	Ertapenem	Moxifloxacin	Piperacillin-tazobactam					299	1500	2023.12.29	0	0	2			2	1	1		1
300	Ertapenem		Piperacillin-tazobactam					300	1806243	2023.12.30	0		2			2	1	1		1
301	Ertapenem							301	1602128	2024.1.3	0						0	0
302	Cefoperazone-sulbactam							302	1346744	2024.1.11	0						0	0
303	Moxifloxacin	Ertapenem	Fluconazole	Polymyxin				303	1663488	2024.1.14	0	0	0	0			0	0
304			Meropenem	Vancomycin	Moxifloxacin			304	1839109	2024.1.15			3	1	0	1、3	1	2	1		1
305	Ertapenem	Levofloxacin	Linezolid					305	1838838	2024.1.16	0	0	7			7	1	1							1
306	Ceftazidime	Cefoperazone-sulbactam						306	72116	2024.1.25	5	0				5	1	1					1
307	Ertapenem							307	992232	2024.1.26	0						0	0
308	Cefoperazone-sulbactam	Moxifloxacin						308	1828596	2024.2.1	0	0					0	0
309	Cefoperazone-sulbactam	Linezolid						309	203666	2024.2.2	0	7				7	1	1							1
310	Etimicin		Cefoperazone-sulbactam	Levornidazole				310	1846217	2024.2.4	0		0	0			0	0
311	Ertapenem	Piperacillin-tazobactam	Meropenem	Tigecycline	Fluconazole			311	93948	2024.2.5	0	2	3	0	0	2、3	1	2		1	1
312	Cefoperazone-sulbactam							312	1491695	2024.2.10	0						0	0
313	Cefoperazone-sulbactam	Ertapenem	Etimicin					313	1641620	2024.3.1	0	0	0				0	0
314	Cefoperazone-sulbactam	Ertapenem	Moxifloxacin					314	83507	2024.3.6	0	0	0				0	0
315	Cefoperazone-sulbactam	Vancomycin						315	1572409	2024.3.12	0	1				1	1	1	1
316	Cefoperazone-sulbactam	Moxifloxacin						316	141358	2024.3.15	0	0					0	0
317	Ertapenem	Linezolid	Meropenem	Tigecycline				317	1814305	2024.3.22	0	7	3	0		3、7	1	2			1				1
318			Levofloxacin					318	276949	2024.3.22			0				0	0
319	Ertapenem	Linezolid	Cefoperazone-sulbactam					319	1159954	2024.3.25	0	7	0			7	1	1							1
320	Ertapenem	Moxifloxacin	Cefoperazone-sulbactam					320	1777767	2024.3.26	0	0	0				0	0
321	Ertapenem		Meropenem					321	1867001	2024.3.28	0		3			3	1	1			1
322	Ertapenem		Piperacillin-tazobactam	Polymyxin				322	176576	2024.3.31	0		2	0		2	1	1		1
323	Ertapenem	Etimicin						323	654142	2024.4.5	0	0					0	0
324	Cefminox		Meropenem	Cefoperazone-sulbactam	Levornidazole			324	1682544	2024.4.6	0		3	0	0	3	1	1			1
325	Cefminox							325	1870184	2024.4.8	0						0	0
326	Cefoperazone-sulbactam		Meropenem	Moxifloxacin				326	1872416	2024.4.10	0		3	0		3	1	1			1
327	Cefminox		Levornidazole					327	159910	2024.4.14	0		0				0	0
328	Cefoperazone-sulbactam	Fluconazole						328	1878218	2024.4.23	0	0					0	0
329	Moxifloxacin		Meropenem	Cefminox	Acyclovir			329	241424	2024.4.24	0		3	0	0	3	1	1			1
330	Cefoperazone-sulbactam	Moxifloxacin	Meropenem	Tigecycline	Voriconazole			330	413543	2024.5.2	0	0	3	0	0	3	1	1			1
331	Cefoperazone-sulbactam	Cefminox	Etimicin					331	1191590	2024.5.15	0	0	0				0	0
332	Cefoperazone-sulbactam	Moxifloxacin						332	44959	2024.5.17	0	0					0	0
333	Cefoperazone-sulbactam		Meropenem	Levornidazole	Vancomycin			333	1892042	2024.5.26	0		3	0	1	1、3	1	2	1		1
334	Ceftriaxone							334	145148	2024.6.3	6					6	1	1						1
335	Cefminox	Moxifloxacin						335	24993	2024.9.6	0	0					0	0
336	Moxifloxacin		Meropenem	Cefoperazone-sulbactam				336	44757	2024.9.20	0		3	0		3	1	1			1
337	Cefminox		Meropenem					337	36610	2024.9.19	0		3			3	1	1			1
338	Cefoperazone-sulbactam		Tigecycline					338	13167	2024.9.20	0		0				0	0
339	Ertapenem		Meropenem	Voriconazole				339	1947221	2024.10.6	0		3	0		3	1	1			1
340	Cefoperazone-sulbactam	Ciprofloxacin	Linezolid					340	1949217	2024.10.12	0	0	7			7	1	1							1
341	Ertapenem		Cefoperazone-sulbactam					341	330710	2024.10.12	0		0				0	0
342	Ertapenem	Ceftazidime	Ceftazidime-avibactam					342	1438637	2024.10.13	0	5	0			5	1	1					1
343	Ertapenem	Ciprofloxacin	Fluconazole					343	1148819	2024.10.14	0	0	0				0	0
344	Meropenem	Linezolid	Fluconazole					344	69477	2024.10.17	3	7	0			3、7	1	2			1				1
345	Cefminox	Ertapenem	Meropenem	Tigecycline				345	1792146	2024.10.18	0	0	3	0		3	1	1			1
346			Piperacillin-tazobactam	Vancomycin	Fluconazole			346	169	2024.11.3			2	1	0	1、2	1	2	1	1
347	Ertapenem		Meropenem	Vancomycin	Levofloxacin			347	1916544	2024.11.9	0		3	1	0	1、3	1	2	1		1
348	Ertapenem	Ciprofloxacin	Cefoperazone-sulbactam					348	3358	2024.11.11	0	0	0				0	0
349	Cefminox	Moxifloxacin	Cefoperazone-sulbactam					349	1469212	2024.11.12	0	0	0				0	0
350	Cefminox							350	87872	2024.11.20	0						0	0
351	Cefoperazone-sulbactam		Meropenem	Piperacillin-tazobactam	Polymyxin			351	1341830	2024.11.23	0		3	2	0	2、3	1	2		1	1
352	Cefminox	Cefoperazone-sulbactam						352	654142	2024.11.26	0	0					0	0
353	Meropenem	Moxifloxacin						353	416406	2024.11.28	3	0				3	1	1			1
354	Cefoperazone-sulbactam	Tigecycline						354	1792146	2024.12.3	0	0					0	0
355	Cefoperazone-sulbactam							355	1843267	2024.12.14	0						0	0
356	Moxifloxacin		Minocycline	Fluconazole	Piperacillin-tazobactam			356	469308	2024.12.15	0		0	0	2	2	1	1		1
357	Ertapenem	Cefoperazone-sulbactam	Etimicin					357	1976147	2024.12.17	0	0	0				0	0
358	Ertapenem							358	1280386	2024.12.19	0						0	0
359	Cefminox							359	1935169	2024.12.20	0						0	0
360	Levofloxacin	Cefoperazone-sulbactam	Peramivir					360	1979469	2024.12.22	0	0	0				0	0
361	Ertapenem		Meropenem					361	3002676	2025.1.3	0		3			3	1	1			1
362	Cefminox	Linezolid	Etimicin					362	71181	2025.1.6	0	7	0			7	1	1							1
363	Cefminox		Imipenem	Vancomycin				363	123098	2025.1.14	0		4	1		1、4	1	2	1			1

## Sheet: SOFA
ID	GSC score	Vasopressors	MAP	P/F	PLT	Cr	Tbil	GCS score assignment	MAP assignment	P/F assignment	PLT assignment	Cr assignment	Tbil assignment	SOFA score
1	8	0	126	284.848	205	96.3	25.6	3	0	2	0	0	1	6
2	12	0	80	96.9697	421	74.2	15.4	2	0	4	0	0	0	6
3	3	0	119	351	115	150.3	27.4	4	0	1	1	1	1	8
4	10	0	110.333	212.195	296	35.6	11.9	2	0	2	0	0	0	4
5	12	0	77.6667	400	554	43.2	13.1	2	0	0	0	0	0	2
6	3	0	87	52.459	126	269.4	24.5	4	0	4	1	2	1	12
7	10	1	65	139.024	493	214.5	43.4	2	3	3	0	2	2	12
8	15	1	78.3333	265.854	34	226.5	12.2	0	3	2	3	2	0	10
9	3	1	41.3333	169.697	261	75	10.7	4	3	3	0	0	0	10
10	12	0	85.6667	371.429	264	55.5	5.8	2	0	1	0	0	0	3
11	3	1	55.3333	173.171	119	105	20.5	4	3	3	1	0	1	12
12	5	0	98	328.571	150	44.1	16.5	4	0	1	0	0	0	5
13	3	1	79.6667	554.545	70	87	12.7	4	3	0	2	0	0	9
14	12	1	100.333	196.97	171	40.1	18.2	2	3	3	0	0	0	8
15	15	0	89	172.727	108	609.8	185.2	0	0	3	1	4	3	11
16	15	0	73.6667	181.818	113	69.6	18.1	0	0	3	1	0	0	4
17	3	0	95.6667	97.561	326	73	19	4	0	4	0	0	0	8
18	12	0	96.6667	133.333	422	47.1	12.1	2	0	3	0	0	0	5
19	15	0	86.3333	193.939	452	179.6	23.6	0	0	3	0	2	1	6
20	15	0	84	268.966	409	325.5	12.6	0	0	2	0	3	0	5
21	3	0	84.3333	108	327	264.7	15	4	0	3	0	2	0	9
22	15	0	117.333	303.03	133	55.1	33.3	0	0	1	1	0	2	4
23	3	0	85	160.377	182	107.9	29.3	4	0	3	0	0	1	8
24	3	0	93	214.634	199	428.6	38.7	4	0	2	0	3	2	11
25	8	1	69.6667	341.463	210	1109.9	11.3	3	3	1	0	4	0	11
26	8	0	76.3333	343.902	105	120.3	93	3	0	1	1	1	2	8
27	12	0	92	578.788	268	46	13.3	2	0	0	0	0	0	2
28	3	0	139	300	218	67.8	19.7	4	0	0	0	0	0	4
29	15	0	68.6667	257.143	206	267.5	14.3	0	1	2	0	2	0	5
30	6	0	100.667	123.333	107	906.2	30.1	3	0	3	1	4	1	12
31	12	0	115.667	690.244	299	52.5	9.7	2	0	0	0	0	0	2
32	15	0	93.6667	400	213	178.2	13.3	0	0	0	0	2	0	2
33	15	0	84.6667	400	275	115	21.8	0	0	0	0	1	1	2
34	12	1	46.6667	428.571	113	1502.9	13.6	2	3	0	1	4	0	10
35	12	1	80.3333	230	261	51.1	29.4	2	3	2	0	0	1	8
36	11	0	86.6667	526.829	266	34.4	10.9	2	0	0	0	0	0	2
37	5	1	71.6667	202.439	283	130.6	32.7	4	3	2	0	1	1	11
38	3	1	37	63	288	92	8.8	4	3	4	0	0	0	11
39	8	1	77.3333	161.29	592	191.7	15.1	3	3	3	0	2	0	11
40	3	0	75.3333	212	765	299.1	17	4	0	2	0	3	0	9
41	12	0	135.333	206.452	246	111.4	26	2	0	2	0	1	1	6
42	12	0	111.667	360.976	190	127.9	26.3	2	0	1	0	1	1	5
43	8	0	102.667	134.146	169	152.4	58.2	3	0	3	0	1	2	9
44	15	0	83.3333	400	59	426.1	23.8	0	0	0	2	3	1	6
45	8	1	65.6667	187.879	195	199.1	31.3	3	3	3	0	2	1	12
46	15	0	104.333	227.027	285	72	26.1	0	0	2	0	0	1	3
47	15	0	96	260.606	240	65.5	20.5	0	0	2	0	0	1	3
48	3	1	57.3333	155	154	178.5	18.6	4	3	3	0	2	0	12
49	8	0	76.6667	181.818	236	167.5	4.9	3	0	3	0	1	0	7
50	12	1	71	186.207	314	46.1	24.9	2	3	3	0	0	1	9
51	15	0	101.667	281	206	419.4	13.5	0	0	2	0	3	0	5
52	12	1	71	196.97	163	77.7	13.9	2	3	3	0	0	0	8
53	15	0	89.3333	257.576	151	85	25.1	0	0	2	0	0	1	3
54	8	0	69.6667	580.488	227	143.7	7.3	3	1	0	0	1	0	5
55	3	1	69	90.4762	280	345.8	17.4	4	3	4	0	3	0	14
56	12	0	76.6667	238.095	194	336.5	38.8	2	0	2	0	3	2	9
57	5	0	85	538.095	389	153.7	8.9	4	0	0	0	1	0	5
58	8	0	83.6667	484.848	262	27.1	19.6	3	0	0	0	0	0	3
59	15	1	60	455.172	103	95.7	80.4	0	3	0	1	0	2	6
60	7	0	80.3333	236	128	115.6	37.4	3	0	2	1	1	2	9
61	15	0	107.667	289.655	111	186.4	12.5	0	0	2	1	2	0	5
62	8	1	55.6667	509.091	398	45.7	31.3	3	3	0	0	0	1	7
63	3	1	70	112.195	333	171.5	12.2	4	3	3	0	2	0	12
64	3	0	83.6667	270.732	244	50.3	12.3	4	0	2	0	0	0	6
65	15	0	102	139.394	133	139.8	9.2	0	0	3	1	1	0	5
66	15	0	86	100	211	109	21.8	0	0	4	0	0	1	5
67	3	1	36	61.6667	154	139	19.7	4	3	4	0	1	0	12
68	3	1	56.6667	211.667	391	295	17.3	4	3	2	0	2	0	11
69	12	1	59	312.121	146	102.7	21.7	2	3	1	1	0	1	8
70	3	1	70	269.697	95	367.5	32.6	4	3	2	2	3	1	15
71	8	1	81.6667	142.424	211	348.7	24.1	3	3	3	0	3	1	13
72	3	1	51	285	318	52.7	17	4	3	2	0	0	0	9
73	8	0	115.333	122.951	241	82.8	11.8	3	0	3	0	0	0	6
74	8	0	95.3333	134.146	178	209.6	19.1	3	0	3	0	2	0	8
75	8	0	95.6667	151.351	223	137.4	11.4	3	0	3	0	1	0	7
76	3	0	80.3333	200	213	93.3	33	4	0	0	0	0	2	6
77	6	0	97.6667	492	262	89.8	15.8	3	0	0	0	0	0	3
78	12	0	121	90.2439	442	135.9	17.3	2	0	4	0	1	0	7
79	8	1	53.6667	206.061	152	235.8	24.2	3	3	2	0	2	1	11
80	5	0	115.667	145	220	144.6	13.3	4	0	3	0	1	0	8
81	10	0	87.3333	105	335	52.5	4.1	2	0	3	0	0	0	5
82	3	1	42	290.244	336	462.2	15.6	4	3	2	0	4	0	13
83	3	1	56.6667	215.152	113	146.3	16.8	4	3	2	1	1	0	11
84	3	0	130.333	215.152	144	53.8	7.5	4	0	2	1	0	0	7
85	10	0	103.667	690.909	194	95.4	36.3	2	0	0	0	0	2	4
86	5	0	73.6667	73.75	607	150.5	9.8	4	0	4	0	1	0	9
87	8	0	74.6667	324.242	212	503.6	4.1	3	0	1	0	4	0	8
88	3	0	77.3333	217.073	131	153.3	29.4	4	0	2	1	1	1	9
89	10	0	137	415.556	225	74.3	6.8	2	0	0	0	0	0	2
90	3	0	115.333	22.9508	397	162.2	15.5	4	0	4	0	1	0	9
91	3	0	86.3333	243.902	243	99.3	14.6	4	0	2	0	0	0	6
92	12	1	60.6667	275.758	142	106.1	15.1	2	3	2	1	0	0	8
93	11	0	80.6667	403.03	248	424.5	522.1	2	0	0	0	3	4	9
94	3	1	44	409.091	107	193.5	6	4	3	0	1	2	0	10
95	3	1	75.3333	390.476	86	80.3	15.9	4	3	1	2	0	0	10
96	3	1	42.6667	497.561	95	211.1	28.8	4	3	0	2	2	1	12
97	15	0	102	206.061	182	120.5	13.4	0	0	2	0	1	0	3
98	15	0	103.667	328	211	154.9	15.9	0	0	1	0	1	0	2
99	3	1	51	136.364	47	37.8	12.1	4	3	3	3	0	0	13
100	3	0	84.6667	252	261	129.7	9.8	4	0	2	0	1	0	7
101	3	1	78.6667	285.714	148	117.4	15.8	4	3	2	1	1	0	11
102	8	1	69.6667	300	330	97.3	14.7	3	3	0	0	0	0	6
103	8	0	124.667	145.455	266	71.1	7.5	3	0	3	0	0	0	6
104	15	0	100	214	207	557.1	15.1	0	0	2	0	4	0	6
105	15	0	63.6667	225	81	179.2	13	0	1	2	2	2	0	7
106	8	0	87.6667	114.634	146	118.4	27.8	3	0	3	1	1	1	9
107	5	0	109.667	131.707	244	72.8	14	4	0	3	0	0	0	7
108	15	1	66	542.424	334	106.3	9.6	0	3	0	0	0	0	3
109	12	1	60.3333	263.636	93	238.5	120.3	2	3	2	2	2	3	14
110	3	0	106.667	341.463	28	127.9	265.6	4	0	1	3	1	4	13
111	5	0	77	143.902	152	21.1	24.6	4	0	3	0	0	1	8
112	3	1	37	95.122	116	144.5	19.9	4	3	4	1	1	0	13
113	15	0	92.6667	357.576	116	101.7	38	0	0	1	1	0	2	4
114	8	0	84	203.03	272	231.6	6.1	3	0	2	0	2	0	7
115	8	0	81	139.024	129	393.8	15.2	3	0	3	1	3	0	10
116	3	0	82.6667	118.333	211	104.8	10.9	4	0	3	0	0	0	7
117	12	0	78.6667	196.97	243	83.9	20	2	0	3	0	0	1	6
118	3	1	37	70.7317	291	57.3	18.8	4	3	4	0	0	0	11
119	12	0	81.6667	363.636	118	67.7	14.9	2	0	1	1	0	0	4
120		0	104.333	435.135	217	191.2	24.5		0	0	0	2	1	3
121	15	0	82.3333	400	392	63.4	33.4	0	0	0	0	0	2	2
122	15	0	131.333	160.976	156	86.8	64.9	0	0	3	0	0	2	5
123	12	1	95	100	289	155	18.8	2	3	4	0	1	0	10
124	8	0	138	188.679	308	64.4	24.5	3	0	3	0	0	1	7
125	5	0	86	354	184	132.4	20.5	4	0	1	0	1	1	7
126	3	0	107.333	303.03	202	60.4	52.1	4	0	1	0	0	2	7
127	10	1	53.3333	171.667	173	134	58.3	2	3	3	0	1	2	11
128	8	0	71	213.514	138	363.8	22.4	3	0	2	1	3	1	10
129	3	0	91	375.758	69	441.8	127	4	0	1	2	4	3	14
130	5	1	71	104.878	270	94.1	15.6	4	3	3	0	0	0	10
131	10	0	68.6667	190.909	370	70.4	25.6	2	1	3	0	0	1	7
132	15	1	66	102	133	310.6	29.3	0	3	3	1	3	1	11
133	3	1	82.6667	268	178	189	17.4	4	3	2	0	2	0	11
134	12	0	127.333	148.485	300	59.7	15.2	2	0	3	0	0	0	5
135	15	0	99.3333	213.333	365	102.6	12.8	0	0	2	0	0	0	2
136	10	0	104	145.455	627	79.4	10.6	2	0	3	0	0	0	5
137	8	1	85.3333	481.818	168	662.2	12.8	3	3	0	0	4	0	10
138	8	0	132.333	196.97	192	25.2	18.8	3	0	3	0	0	0	6
139	8	0	87.3333	230.303	194	51.1	12.2	3	0	2	0	0	0	5
140	15	1	58.6667	221.951	115	267.8	27.9	0	3	2	1	2	1	9
141	8	1	59.3333	285.366	196	464.2	12.1	3	3	2	0	4	0	12
142	8	0	92.3333	67.1429	111	163	31.7	3	0	4	1	1	1	10
143	3	0	100.333	207.317	438	39.1	9.7	4	0	2	0	0	0	6
144	3	0	84.6667	118.333	132	154.2	9.5	4	0	3	1	1	0	9
145	3	1	65.6667	478	101	158.4	10.3	4	3	0	1	1	0	9
146	3	1	63.6667	278	152	415.9	22.9	4	3	2	0	3	1	13
147	12	0	96.6667	66	373	99	8.5	2	0	4	0	0	0	6
148	5	0	88.6667	52	193	80.5	11.3	4	0	4	0	0	0	8
149	3	1	51.3333	74	414	41.7	18.6	4	3	4	0	0	0	11
150	8	0	83.3333	287.879	259	32.9	6	3	0	2	0	0	0	5
151	5	0	114	124.39	252	47.3	25.8	4	0	3	0	0	1	8
152	5	0	114	90	263	67.8	73.5	4	0	4	0	0	2	10
153	8	1	77.3333	97.561	193	107.3	15.5	3	3	4	0	0	0	10
154	3	1	69.3333	487.879	474	260.6	10.8	4	3	0	0	2	0	9
155	3	0	116.333	270	124	671.6	15.7	4	0	2	1	4	0	11
156	3	0	87.3333	275.61	363	152.3	6.9	4	0	2	0	1	0	7
157	3	0	118.333	369.697	111	197.2	24.7	4	0	1	1	2	1	9
158	3	0	86	78	266	37.3	9.8	4	0	4	0	0	0	8
159	13	0	72	184.848	208	218	21.5	1	0	3	0	2	1	7
160	15	0	141	243.902	242	81.3	42.1	0	0	2	0	0	2	4
161	3	1	51.3333	202	72	127	13.9	4	3	2	2	1	0	12
162	15	0	120	248.485	197	70.2	14.9	0	0	2	0	0	0	2
163	3	0	62.6667	168.293	183	187.2	55.6	4	1	3	0	2	2	12
164	8	0	99.6667	160	219	48.8	17.6	3	0	3	0	0	0	6
165	5	0	80	110.204	226	114.9	24	4	0	3	0	1	1	9
166	3	0	115.333	236.25	438	58.4	24.3	4	0	2	0	0	1	7
167	3	1	37	168	304	46.2	13.3	4	3	3	0	0	0	10
168	12	0	120.333	112	349	48.7	9.5	2	0	3	0	0	0	5
169	15	0	103.667	400	240	86.1	33.6	0	0	0	0	0	2	2
170	15	1	66.6667	271.429	154	142.4	95.8	0	3	2	0	1	2	8
171	12	0	71.3333	146.341	78	93.6	56.4	2	0	3	2	0	2	9
172	12	0	95.3333	347.619	168	57.3	13	2	0	1	0	0	0	3
173	3	1	63.3333	263.636	292	151.7	12.9	4	3	2	0	1	0	10
174	15	0	76.3333	336.364	399	93	28	0	0	1	0	0	1	2
175	3	1	59.3333	76.6667	218	47.8	29	4	3	4	0	0	1	12
176	8	0	113.667	98	247	34.6	25.6	3	0	4	0	0	1	8
177	12	0	106.667	400	411	90.1	16.4	2	0	0	0	0	0	2
178	15	0	122.667	236.364	174	370.6	17	0	0	2	0	3	0	5
179	3	0	86	62.1212	311	369.7	21	4	0	4	0	3	1	12
180	3	0	90.3333	64	340	60	18.2	4	0	4	0	0	0	8
181	8	0	122	114.634	44	140.3	48.5	3	0	3	3	1	2	12
182	13	0	69.3333	102.439	198	159.4	11	1	1	3	0	1	0	6
183	12	0	114.667	400	241	71.5	10.9	2	0	0	0	0	0	2
184	13	0	68.3333	239.394	197	31.1	11.4	1	1	2	0	0	0	4
185	3	0	83.3333	400	225	56.1	20.3	4	0	0	0	0	1	5
186	3	1	37	509.091	148	193.9	53.3	4	3	0	1	2	2	12
187	15	0	105.667	655.172	229	182.5	16	0	0	0	0	2	0	2
188	3	0	82.3333	190.909	279	153.2	11.4	4	0	3	0	1	0	8
189	15	0	104.667	585.714	319	922.4	8.8	0	0	0	0	4	0	4
190	8	0	145.333	105.882	170	88.4	24	3	0	3	0	0	1	7
191	3	0	96.6667	38.3333	460	23.6	9.2	4	0	4	0	0	0	8
192	3	0	84.6667	96.2264	160	168.3	14.1	4	0	4	0	1	0	9
193	7	0	132.333	166.667	658	46.2	9.3	3	0	3	0	0	0	6
194	12	0	108.333	78.0488	286	13.3	19	2	0	4	0	0	0	6
195	3	0	90.3333	382	169	132.7	16.4	4	0	1	0	1	0	6
196	8	0	89.6667	533.333	116	66.8	27.5	3	0	0	1	0	1	5
197	13	0	91.6667	400	328	161.9	30.7	1	0	0	0	1	1	3
198	8	1	78.3333	400	168	108	21.6	3	3	0	0	0	1	7
199	3	0	101.333	86	208	157.1	10.7	4	0	4	0	1	0	9
200	15	0	76	423.81	455	119.3	24.8	0	0	0	0	1	1	2
201	15	0	133.333	263.415	140	421.9	12.6	0	0	2	1	3	0	6
202	5	1	66.3333	146	307	75.6	18.8	4	3	3	0	0	0	10
203	15	0	87	265	85	80.7	16.2	0	0	2	2	0	0	4
204	12	1	65.3333	65.5738	207	90.8	14.4	2	3	4	0	0	0	9
205	13	0	106.667	318.182	222	89.6	14.1	1	0	1	0	0	0	2
206	8	0	74.6667	204.39	132	215.9	22.4	3	0	2	1	2	1	9
207	8	0	105	217.073	75	66	102.9	3	0	2	2	0	3	10
208	3	1	67	104.878	129	51.1	16.4	4	3	3	1	0	0	11
209	15	0	86.6667	309.524	423	294.8	18.7	0	0	1	0	2	0	3
210	10	0	74	200	107	39.2	18.5	2	0	0	1	0	0	3
211	15	1	63.3333	148.485	74	624.6	32.7	0	3	3	2	4	1	13
212	8	1	70.6667	92.6829	247	92	21.6	3	3	4	0	0	1	11
213	15	0	74	284.848	266	107.3	22.9	0	0	2	0	0	1	3
214	8	0	92	433.333	107	87.3	22.8	3	0	0	1	0	1	5
215	14	0	135.667	160.606	216	50.5	23.8	1	0	3	0	0	1	5
216	12	1	73	124.39	324	263.6	24.7	2	3	3	0	2	1	11
217	14	0	82.3333	395.238	220	65.3	26.6	1	0	1	0	0	1	3
218	3	0	81	138.095	169	39.9	13.3	4	0	3	0	0	0	7
219	12	0	84.6667	400	168	51	15.9	2	0	0	0	0	0	2
220	15	0	125.333	400	209	192.2	17.8	0	0	0	0	2	0	2
221	8	0	81	400	123	146.2	20.3	3	0	0	1	1	1	6
222	10	0	98.6667	170.732	325	43.4	20	2	0	3	0	0	1	6
223	3	0	84.6667	133.333	296	109.9	15.1	4	0	3	0	0	0	7
224	8	0	92	243.902	216	245.8	34.6	3	0	2	0	2	2	9
225	3	1	39.3333	248	192	270.8	22.9	4	3	2	0	2	1	12
226	12	0	93	124.39	176	54.3	16.3	2	0	3	0	0	0	5
227	10	1	75	165.854	41	35.1	25.2	2	3	3	3	0	1	12
228	15	1	63.3333	200	180	95.9	27.8	0	3	0	0	0	1	4
229	12	0	125.333	233.333	221	60.7	23.3	2	0	2	0	0	1	5
230	5	0	89	221.212	260	620.2	18	4	0	2	0	4	0	10
231	8	0	83.3333	400	138	137.1	16.4	3	0	0	1	1	0	5
232	15	0	96	409.524	370	258.4	18.6	0	0	0	0	2	0	2
233	10	1	44.6667	490.476	157	80.6	5.6	2	3	0	0	0	0	5
234	15	0	84.6667	187.879	172	695.3	10.5	0	0	3	0	4	0	7
235	3	0	113	68	145	117.2	19.4	4	0	4	1	1	0	10
236	3	0	127	20	246		14.5	4	0	4	0		0	8
237	15	0	95	404.762	145	258	44.7	0	0	0	1	2	2	5
238	3	0	169.333	112	217	114.6	6.5	4	0	3	0	1	0	8
239	3	0	143.333	96	353	61.8	18.6	4	0	4	0	0	0	8
240	14	0	83.3333	378.788	186	104.1	19.8	1	0	1	0	0	0	2
241	11	0	91	275.758	199	34.3	13.3	4	0	2	0	0	0	6
242	12	0	89.6667	321.212	210	81.9	5.1	3	0	1	0	0	0	4
243	10	0	143.333	280.952	235	28.6	14.7	2	0	2	0	0	0	4
244	10	0	93	77.7778	235	53.2	13	2	0	4	0	0	0	6
245	11	0	111.333	400	271	39.3	8.2	2	0	0	0	0	0	2
246	11	0	87.3333	560.606	38	125.5	21.9	0	0	0	3	1	1	5
247	12	0	97.6667	212.121	299	69.9	17.3	3	0	2	0	0	0	5
248	13	0	100.333	336.364	322	120.1	15	1	0	1	0	1	0	3
249	8	0	71	251.515	319	57.2	15.8	3	0	2	0	0	0	5
250	5	1	66.3333	195.238	526	100.3	13.6	4	3	3	0	0	0	10
251	15	0	102.667	233.333	161	122.8	11.6	0	0	2	0	1	0	3
252	12	0	95.3333	596.667	130	336	8.7	2	0	0	1	3	0	6
253	3	0	84.3333	361.905	58	69.8	12.8	4	0	1	2	0	0	7
254	8	0	92.3333	72	546	132.5	10.2	3	0	4	0	1	0	8
255	10	0	78.3333	521.951	393	176.6	15.1	2	0	0	0	2	0	4
256	5	1	63.6667	104.762	204	105.3	14.4	4	3	3	0	0	0	10
257	3	0	75.3333	248.78	373	104.9	15.5	4	0	2	0	0	0	6
258	12	0	97.6667	400	171	36.3	13.6	2	0	0	0	0	0	2
259	11	0	117	242.424	77	113.7	28.5	2	0	2	2	1	1	8
260	12	0	102.667	227.273	147	444.3	21.6	3	0	2	1	4	1	11
261	8	0	70.6667	141.463	232	24.2	19.3	3	0	3	0	0	0	6
262	3	0	159	118	246	116.2	13.5	4	0	3	0	1	0	8
263	15	0	91.6667	304.762	203	186.3	11.9	0	0	1	0	2	0	3
264	8	0	88.6667	140	246	46.9	21.1	3	0	3	0	0	1	7
265	12	0	97	309.091	68	41.2	16.5	2	0	1	2	0	0	5
266	3	1	72	37.7049	543	112.3	15.1	4	3	4	0	1	0	12
267	3	1	66	178.788	169	135.4	17.5	4	3	3	0	1	0	11
268	3	0	87.3333	318.182	215	17.5	11.1	4	0	1	0	0	0	5
269	13	0	85.3333	163.415	229	155.6	19.5	1	0	3	0	1	0	5
270	15	0	131	328.571	260	27.3	23.8	0	0	1	0	0	1	2
271	10	0	112.333	296.97	327	112.2	21.8	2	0	2	0	1	1	6
272	15	0	115.333	400	145	108.5	48.6	0	0	0	1	0	2	3
273	15	0	96.3333	400	200	65.7	33.9	0	0	0	0	0	2	2
274	15	0	132.667	88	349	97.1	67.2	0	0	4	0	0	2	6
275	15	0	89.3333	321.212	121	63.8	19.8	0	0	1	1	0	0	2
276	5	0	102.333	133.333	50	901.7	33.8	4	0	3	2	4	2	15
277	15	0	94.3333	269.697	171	165.2	18.4	0	0	2	0	1	0	3
278	3	0	141	138	265	289.6	26.1	4	0	3	0	2	1	10
279	15	0	120	954.545	197	70	34.1	0	0	0	0	0	2	2
280	11	0	90.6667	400	374	85.7	14.8	2	0	0	0	0	0	2
281	15	0	96.6667	360.606	323	180.8	17.3	0	0	1	0	2	0	3
282	3	0	69.3333	134	209	56.6	29.6	4	1	3	0	0	1	9
283	15	0	78	251.515	115	96.9	57.8	0	0	2	1	0	2	5
284	15	0	112.667	248.485	202	238.6	10.6	0	0	2	0	2	0	4
285	3	1	57.3333	148	186	86	29.9	4	3	3	0	0	1	11
286	13	0	88.6667	161.905	498	76.6	21.1	1	0	3	0	0	1	5
287	14	0	118	358.537	281	30	12.3	1	0	1	0	0	0	2
288	3	1	37	212.121	600	108.3	11.3	4	3	2	0	0	0	9
289	10	1	63.3333	351.515	272	106.2	28.4	2	3	1	0	0	1	7
290	12	0	94	293.939	205	53.2	6.9	2	0	2	0	0	0	4
291	15	0	119.667	227.273	143	104.5	28.3	0	0	2	1	0	1	4
292	15	0	97.3333	190.909	122	110.5	18.1	0	0	3	1	1	0	5
293	5	0	44.6667	162.5	152	110	18.2	4	1	3	0	1	0	9
294	8	0	115.667	295.238	204	70.2	14.2	3	0	2	0	0	0	5
295	8	0	89.3333	278.049	306	89.5	12.4	3	0	2	0	0	0	5
296	8	0	81	213.793	176	56.1	10.9	3	0	2	0	0	0	5
297	14	0	82.6667	212.121	267	100.1	14.4	1	0	2	0	0	0	3
298	12	0	114.667	95.9184	313	121.6	17	2	0	4	0	1	0	7
299	15	0	82.6667	172.727	45	615.8	28.5	0	0	3	3	4	1	11
300	8	0	115	351.515	290	133.3	12.7	3	0	1	0	1	0	5
301	10	0	88.6667	300	185	56.7	13.7	2	0	0	0	0	0	2
302	10	0	101.667	183.333	290	273.8	8.1	2	0	3	0	2	0	7
303	14	0	91.6667	580.952	126	39.6	13.7	1	0	0	1	0	0	2
304	3	0	76.3333	277.5	226	76.5	16.4	4	0	2	0	0	0	6
305	10	0	97.6667	215.152	372	230.8	35.8	2	0	2	0	2	2	8
306	10	0	77	142.424	171	74	28.9	2	0	3	0	0	1	6
307	5	0	98	118.333	119	90.8	22.8	4	0	3	1	0	1	9
308	15	0	88	203.03	188	34	18.3	0	0	2	0	0	0	2
309	12	0	96.3333	206.061	236	130.6	20.6	2	0	2	0	1	1	6
310	14	0	101.667	400	247	67.8	25.5	1	0	0	0	0	1	2
311	15	0	75.6667	139.024	32	273.3	18.8	0	0	3	3	2	0	8
312	15	0	97	484.848	132	63	21.6	0	0	0	1	0	1	2
313	14	1	63	539.394	232	161.3	18.8	1	3	0	0	1	0	5
314	13	1	72.3333	200	271	91.8	34.4	1	3	0	0	0	2	6
315	8	0	196.333	280.952	63	33.9	17	3	0	2	2	0	0	7
316	11	0	96	295.238	256	143.4	26.9	2	0	2	0	1	1	6
317	3	1	50	110	278	287.7	35	4	3	3	0	2	2	14
318	8	0	89.6667	166.667	122	106	13.8	3	0	3	1	0	0	7
319	12	0	86.3333	200	485	90.8	17.5	2	0	0	0	0	0	2
320	15	1	73.6667	300	384	76.3	20.2	0	3	0	0	0	1	4
321	13	1	41	227.273	264	197.9	32	1	3	2	0	2	1	9
322	15	1	60.3333	263.415	367	702.5	15.5	0	3	2	0	4	0	9
323	13	0	98.6667	70	235	87.3	12.2	1	0	4	0	0	0	5
324	15	0	105.667	239.394	276	80.4	22.9	0	0	2	0	0	1	3
325	14	0	81	678.788	60	397.7	11.6	1	0	0	2	3	0	6
326	10	0	83	181.818	108	96.2	140.7	2	0	3	1	0	3	9
327	15	0	100	400	138	112.3	22.8	0	0	0	1	1	1	3
328	15	0	95.3333	270.968	166	195.9	14.5	0	0	2	0	2	0	4
329	10	0	125.667	50.6173	372	44.7	15.6	2	0	4	0	0	0	6
330	15	1	77.6667	314.286	126	326.4	16.6	0	3	1	1	3	0	8
331	13	0	90.6667	400	131	83.5	12.1	1	0	0	1	0	0	2
332	8	0	81	203.03	274	188.5	8.9	3	0	2	0	2	0	7
333	8	0	105.667	720	338	181.2	12.3	3	0	0	0	2	0	5
334	13	0	85.6667	327.273	148	270.9	9.5	1	0	1	1	2	0	5
335	10	0	109.667	62	137	97.4	12.8	2	0	4	1	0	0	7
336	5	1	60.3333	127.273	347	606.8	10.9	4	3	3	0	4	0	14
337	15	0	109.333	98	191	160.3	20.6	0	0	4	0	1	1	6
338	8	1	74.6667	275.758	180	730.9	37	3	3	2	0	4	2	14
339	10	0	100.333	361.905	188	1195	17.3	2	0	1	0	4	0	7
340	3	0	68.6667	73.3333	267	117.8	43.2	4	1	4	0	1	2	12
341	15	0	77.3333	295.238	218	192.8	17.2	0	0	2	0	2	0	4
342	3	1	118.333	174.286	159	66.2	2.8	4	3	3	0	0	0	10
343	3	0	94.6667	204	180	22.5	23.4	4	0	2	0	0	1	7
344	3	1	58.6667	400	223	124	11.5	4	3	0	0	1	0	8
345	3	0	115	412	378	35.1	18.7	4	0	0	0	0	0	4
346	8	1	37	304.878	166	95.9	17.4	3	3	1	0	0	0	7
347	13	0	93.3333	104.762	86	214.3	14.9	1	0	3	2	2	0	8
348	8	0	83.3333	500	72	256.9	44.9	3	0	0	2	2	2	9
349	12	0	82	278.049	274	24.9	12.2	2	0	2	0	0	0	4
350	10	0	86.3333	224.242	199	478.9	7.4	2	0	2	0	4	0	8
351	15	0	91	278.788	164	55.7	9.8	0	0	2	0	0	0	2
352	15	0	108.333	147.619	323	91.8	8.9	0	0	3	0	0	0	3
353	10	0	102.667	172.727	288	386.9	11.7	2	0	3	0	3	0	8
354	8	0	89.6667	166.667	364	37.1	13.6	3	0	3	0	0	0	6
355	12	0	109	400	260	78.5	8	2	0	0	0	0	0	2
356	13	0	109.333	109.756	966	226.7	23.8	1	0	3	0	2	1	7
357	10	0	89.6667	442.424	297	44	9.8	2	0	0	0	0	0	2
358	10	0	120.333	242.857	210	57.6	12.8	2	0	2	0	0	0	4
359	8	0	93	168.421	289	23	8.3	3	0	3	0	0	0	6
360	3	1	60.6667	393.333	205	83.7	15.4	4	3	1	0	0	0	8
361	15	0	101.667	122	127	439.9	17.6	0	0	3	1	3	0	7
362	8	0	87.6667	475.758	253	40.1	27.6	3	0	0	0	0	1	4
363	13	0	149	438	34	114.6	17.8	1	0	0	3	1	0	5

## Sheet: ISTH-DIC
ID	Plt	PLT_score	PT	PT_score	D_Dimer/FDP	D-Diemr_score	fib	Fib_Score	ISTH-DIC Score
1	205	0	12.6	0		0	277.4	0	0
2	421	0	18.6	1	3.54	2	758.4	0	4
3	115	0	12.3	0		0	364.4	0	0
4	296	0	11.1	0		0	457.9	0	0
5	554	0	12.4	0		0	460.9	0	0
6	126	0	12.7	0	2.25	1	548.2	0	2
7	493	0	13.8	0		0	636.8	0	0
8	34	2	12.1	0		0	531.6	0	2
9	261	0	12.9	0		0	470.1	0	0
10	264	0		0		0			0
11	119	0	17.8	1		0	508	0	1
12	150	0	15.1	0		0	320.6	0	0
13	70	1	13.8	0	1.55	1	437.3	0	3
14	171	0	15.2	0	16.1	2	379.2	0	3
15	108	0	18.2	1	23.69	2	202.8	0	4
16	113	0	14	0		0	460.9	0	0
17	326	0	14.5	0	17.7	2	701.5	0	3
18	422	0	12.3	0		0	396.2	0	0
19	452	0	14.1	0	3.27	1	554.8	0	3
20	409	0	17.1	1	4.91	2	265.4	0	4
21	327	0	12.9	0		0	581	0	0
22	133	0	13.4	0		0	205.4	0	0
23	182	0	14.2	0		0	523.3	0	0
24	199	0	14.9	0		0	235.6	0	0
25	210	0	15.4	0	3.25	1	309.9	0	3
26	105	0	14.3	0		0	714.9	0	0
27	268	0	12.6	0		0	415.8	0	0
28	218	0	11.6	0		0	222.6	0	0
29	206	0	13.9	0	3.01	1	774	0	3
30	107	0	14.7	0	4.92	2	356.4	0	3
31	299	0	11.2	0		0	265.8	0	0
32	213	0	12.9	0	1.73	1	263.8	0	2
33	275	0	13.2	0	1.49	0	550.1	0	2
34	113	0	14.6	0		0	254.5	0	0
35	261	0	24.8	2	1.04	0	792.4	0	2
36	266	0	14	0	0.33	0	524.2	0	0
37	283	0	11.8	0		0	334.8	0	0
38	288	0	23.7	2		0	852.9	0	2
39	592	0	15.9	0		0	158.2	0	0
40	765	0	14.5	0		0	299.5	0	0
41	246	0	11.5	0	1.23	0	532.5	0	0
42	190	0	13	0		0	387	0	0
43	169	0	14.2	0		0	370.6	0	0
44	59	1	13	0	1.74	1	464.4	0	3
45	195	0	13.5	0		0	211	0	0
46	285	0	11.7	0		0	378.6	0	0
47	240	0	12	0	2.29	1	495.4	0	2
48	154	0	13.1	0		0	341.4	0	0
49	236	0	12.9	0		0	334.8	0	0
50	314	0	11.6	0		0	244.4	0	0
51	206	0	13.7	0		0	831.8	0	0
52	163	0	12.9	0	9.43	2	266.3	0	3
53	151	0		0		0			0
54	227	0	12.7	0		0	299.5	0	0
55	280	0	15.9	0	19.41	2	523.4	0	3
56	194	0	12.4	0	13.46	2	1482.4	0	3
57	389	0	14.1	0		0	305.1	0	0
58	262	0	12.4	0		0	344.6	0	0
59	103	0	13.3	0		0	664.6	0	0
60	128	0	13.5	0		0	774	0	0
61	111	0	13.4	0		0	258	0	0
62	398	0	11.7	0		0	431.2	0	0
63	333	0	14.9	0		0	862.4	0	0
64	244	0	12.7	0		0	501.4	0	0
65	133	0	11.6	0		0	379.2	0	0
66	211	0	14.3	0		0	456.6	0	0
67	154	0	14.3	0		0	443.6	0	0
68	391	0	12.9	0		0	253.9	0	0
69	146	0	15.6	0		0	500.2	0	0
70	95	1	15.9	0		0	146.6	0	1
71	211	0	14.9	0		0	301.2	0	0
72	318	0	13.5	0		0	431.2	0	0
73	241	0	13.1	0		0	379.2	0	0
74	178	0	13.2	0		0	484.8	0	0
75	223	0	12.2	0	4.34	2	1179.8	0	3
76	213	0	12.4	0		0	415.4	0	0
77	262	0	12.6	0		0	293.9	0	0
78	442	0	12.2	0		0	1008.3	0	0
79	152	0	23.9	2		0	208.7	0	2
80	220	0	14.4	0		0	723.4	0	0
81	335	0	11.1	0		0	276.5	0	0
82	336	0	16.7	0		0	529.7	0	0
83	113	0	14.4	0		0	667.7	0	0
84	144	0	12.1	0	4.27	2	383.3	0	3
85	194	0	12.1	0		0	430.1	0	0
86	607	0	13.3	0	5.55	2	514.7	0	3
87	212	0	15.4	0		0	264.5	0	0
88	131	0	17	0		0	268.2	0	1
89	225	0	11	0	0.44	0	238	0	0
90	397	0	13.7	0		0	250.6	0	0
91	243	0	14.5	0		0	692.3	0	0
92	142	0	13.8	0	6.95	2	589.5	0	3
93	248	0	16	0		0	251.2	0	0
94	107	0	18.9	1		0	467.5	0	1
95	86	1	16.2	0	39.25	2	306.8	0	4
96	95	1	15.6	0	16.36	2	418.8	0	4
97	182	0	16.7	0		0	233.1	0	0
98	211	0	11.6	0	4.55	2	343.9	0	3
99	47	2	17.1	1		0	324.4	0	3
100	261	0	12.4	0		0	648.7	0	0
101	148	0	12.5	0		0	381.5	0	0
102	330	0	13.9	0		0	693.6	0	0
103	266	0	12.9	0		0	454	0	0
104	207	0	13.4	0	0.76	0	866.4	0	0
105	81	1	11.9	0		0	907.9	0	1
106	146	0	14.2	0	21.04	2	501.6	0	3
107	244	0	12	0		0	544	0	0
108	334	0	11.3	0	4.7	2	315	0	3
109	93	1	16.8	0		0	443.4	0	1
110	28	2	31	2		0	165.3	0	4
111	152	0	15.1	0	7.12	2	597.3	0	3
112	116	0	13.8	0		0	515.1	0	0
113	116	0	15.6	0		0	569.7	0	0
114	272	0	13.5	0		0	550.6	0	0
115	129	0	12.9	0		0	241.8	0	0
116	211	0	14.4	0	30.91	2	1044	0	3
117	243	0	12.6	0		0	723.3	0	0
118	291	0	13.7	0		0	423.1	0	0
119	118	0	11.7	0		0	490.3	0	0
120	217	0	12.3	0	8.67	2	147	0	3
121	392	0	14.1	0	7.73	2	632.5	0	3
122	156	0	14.3	0	14.31	2	661.2	0	3
123	289	0	13.7	0		0	443.3	0	0
124	308	0	13.6	0	2.84	1	493.1	0	3
125	184	0	14.9	0		0	392.7	0	0
126	202	0	15.2	0		0	344.4	0	0
127	173	0	13.5	0		0	454.9	0	0
128	138	0	13.8	0		0	785.4	0	0
129	69	1	24.6	2		0	311.7	0	3
130	270	0	12.2	0		0	432.3	0	0
131	370	0	21	2		0	256.9	0	2
132	133	0	15.2	0	7.07	2	1044	0	3
133	178	0	16.8	0		0	269.9	0	0
134	300	0	14.7	0		0	823.3	0	0
135	365	0	12.5	0		0	734.2	0	0
136	627	0	12	0		0	601.8	0	0
137	168	0	13.5	0		0	703.5	0	0
138	192	0	11.6	0		0	493.1	0	0
139	194	0	12.4	0		0	289.5	0	0
140	115	0	15.3	0		0	665.7	0	0
141	196	0	13.4	0	5.65	2	886.6	0	3
142	111	0	15.2	0	3.82	2	543.3	0	3
143	438	0	13.2	0	5.4	2	887.7	0	3
144	132	0	15.2	0	5.5	2	468.3	0	3
145	101	0	15.7	0		0	411.3	0	0
146	152	0	13	0		0	272.8	0	0
147	373	0	12.3	0	4.42	2	748.5	0	3
148	193	0	12.8	0		0	298.5	0	0
149	414	0	13.1	0		0	421.7	0	0
150	259	0	10.9	0		0	401.5	0	0
151	252	0	12.1	0		0	608.3	0	0
152	263	0	12.7	0		0	277.6	0	0
153	193	0	12.9	0		0	481.5	0	0
154	474	0	15.1	0		0	958.7	0	0
155	124	0	13.2	0		0	538	0	0
156	363	0	10.1	0		0	318	0	0
157	111	0	16	0		0	439.1	0	0
158	266	0	11.9	0	8.08	2	269.8	0	3
159	208	0	14.6	0		0	809	0	0
160	242	0	13.7	0	50.38	2	348.2	0	3
161	72	1	12.1	0	1.32	0	356.6	0	1
162	197	0	11.4	0		0	332.5	0	0
163	183	0	14.6	0	8.34	2	601.1	0	3
164	219	0	12.9	0	8.5	2	340.2	0	3
165	226	0	12.8	0		0	384	0	0
166	438	0	17.7	1	5.56	2	140.5	0	4
167	304	0	12	0		0	177.8	0	0
168	349	0	12.2	0		0	465.5	0	0
169	240	0	12.8	0	2.45	1	494.2	0	2
170	154	0	14.2	0		0	675.8	0	0
171	78	1	15.1	0		0	404.5	0	1
172	168	0	13.9	0	2.11	1	675.8	0	2
173	292	0	15.6	0		0	908.3	0	0
174	399	0	17.7	1		0	1057.6	0	1
175	218	0	14	0	4.88	2	699.2	0	3
176	247	0	14.4	0	4.13	2	645.7	0	3
177	411	0	13.6	0		0	369.9	0	0
178	174	0	23.3	2	1.94	1	480.7	0	4
179	311	0	17.2	1		0	255.5	0	1
180	340	0	13.2	0		0	616.5	0	0
181	44	2	17.4	1		0	100.8	0	3
182	198	0	13.7	0	0.99	0	208.8	0	0
183	241	0	11.4	0	2.31	1	528.8	0	2
184	197	0	14.2	0		0	361.1	0	0
185	225	0	16.4	0	4.91	2	674.6	0	3
186	148	0	37.6	2		0	127.5	0	2
187	229	0	14.1	0		0	642.2	0	0
188	279	0	12.2	0	13.12	2	357.8	0	3
189	319	0	14.6	0	36.35	2	669.7	0	3
190	170	0	13.4	0		0	569.9	0	0
191	460	0	12.1	0		0	610.7	0	0
192	160	0	14.6	0	7.88	2	699.2	0	3
193	658	0	15.5	0	2.36	1	528.8	0	2
194	286	0	14.1	0		0	349.4	0	0
195	169	0	13.2	0	3.27	1	239.9	0	3
196	116	0	11.6	0		0	172.2	0	0
197	328	0	16.4	0	2.5	1	416.7	0	2
198	168	0	13.9	0		0	305.3	0	0
199	208	0	11.7	0		0	259.9	0	0
200	455	0	12.9	0		0	236.4	0	0
201	140	0	12	0	3.18	1	333.5	0	3
202	307	0	24.7	2	16.33	2	144.6	0	5
203	85	1	14.1	0		0	184.4	0	1
204	207	0	13.6	0	3.33	1	206	0	3
205	222	0	11.3	0	11.85	2	699.2	0	3
206	132	0	13	0	9.25	2	624	0	3
207	75	1	21.2	2		0	54.3	1	4
208	129	0	14.4	0	7.27	2	357.8	0	3
209	423	0	13.9	0		0	405.7	0	0
210	107	0	14	0		0	498	0	0
211	74	1	12.2	0		0	305.5	0	1
212	247	0	14.3	0		0	264.3	0	0
213	266	0	15.3	0		0	592.5	0	0
214	107	0	13.6	0		0	333.5	0	0
215	216	0	12.2	0	2.31	1	395.2	0	2
216	324	0	15.1	0		0	404.6	0	0
217	220	0	14.4	0		0	706.8	0	0
218	169	0	11.8	0	3.3	1	209.1	0	3
219	168	0	11.6	0	4.85	2	346	0	3
220	209	0	11.7	0		0	361.1	0	0
221	123	0	13.2	0	5.42	2	346	0	3
222	325	0	11.1	0	2.2	1	467.6	0	2
223	296	0	13.1	0	1.9	1	361.1	0	2
224	216	0	22.8	2	2.1	1	184.2	0	4
225	192	0	25.1	2		0	235.6	0	2
226	176	0	10.5	0	1.19	0	467.6	0	0
227	41	2	14.9	0	4.81	2	396.4	0	5
228	180	0	13.6	0		0	686.1	0	0
229	221	0	11.8	0	5.14	2	142.3	0	3
230	260	0	12.3	0		0	506	0	0
231	138	0	15.4	0		0	743.5	0	0
232	370	0	14.8	0	7.59	2	626.2	0	3
233	157	0	11.4	0	1.16	0	573.1	0	0
234	172	0	19.2	1		0	741.1	0	1
235	145	0	12.8	0	0.46	0	301.6	0	0
236	246	0	16.1	0	16.31	2	291.6	0	3
237	145	0	14.5	0		0	675.7	0	0
238	217	0	13.6	0	3.61	2	610.8	0	3
239	353	0	11.9	0	3.57	2	684.5	0	3
240	186	0	11.4	0		0	185	0	0
241	199	0	15.7	0		0	581.9	0	0
242	210	0	16.4	0		0	386.4	0	0
243	235	0	12.6	0		0	515.5	0	0
244	235	0	11.9	0	3.92	2	427.8	0	3
245	271	0	12.2	0		0	417.6	0	0
246	38	2	17.7	1	3.62	2	884.6	0	6
247	299	0	13.2	0	5.46	2	412.6	0	3
248	322	0	15.1	0	14.47	2	581.9	0	3
249	319	0	12.9	0	1.3	0	952.6	0	0
250	526	0	12.3	0		0	363.1	0	0
251	161	0	11.9	0	0.77	0	422	0	0
252	130	0	14.5	0		0	317.9	0	0
253	58	1	14.4	0		0	154.4	0	1
254	546	0	13.7	0		0	501.8	0	0
255	393	0	12.9	0	4.24	2	711.9	0	3
256	204	0	95.2	2	2.52	1	442.3	0	4
257	373	0	11.9	0	2	1	329.7	0	2
258	171	0	11.3	0		0	282.3	0	0
259	77	1	13	0		0	610.8	0	1
260	147	0	15.3	0		0	246.7	0	0
261	232	0	12.9	0		0	386.4	0	0
262	246	0	12	0	2.57	1	335.9	0	2
263	203	0	12.1	0		0	393.5	0	0
264	246	0	14.8	0		0	285.5	0	0
265	68	1	12.9	0		0	422.6	0	1
266	543	0	14.8	0	18.97	2	912.2	0	3
267	169	0	12.9	0	16.89	2	164.2	0	3
268	215	0	12.9	0		0	524	0	0
269	229	0	13.1	0	1.5	1	625	0	2
270	260	0	13.2	0	1.45	0	262	0	2
271	327	0	13.9	0	0.98	0	509	0	0
272	145	0	12.1	0		0	393.5	0	0
273	200	0	12.1	0		0	510	0	0
274	349	0	16.3	0	38.79	2	282.6	0	3
275	121	0	14	0		0	481.5	0	0
276	50	1	16.6	0		0	392	0	1
277	171	0	13.2	0		0	601.1	0	0
278	265	0	26.6	2		0	636.8	0	2
279	197	0	11.4	0	3.36	1	675.8	0	3
280	374	0	11.3	0	7.39	2	366.6	0	3
281	323	0	13.2	0		0	636.8	0	0
282	209	0	12	0		0	495.4	0	0
283	115	0	12.9	0		0	568.2	0	0
284	202	0	15.8	0		0	481.5	0	0
285	186	0	22.4	2		0	358	0	2
286	498	0	11.4	0	2.13	1	616.3	0	2
287	281	0	13.4	0	2.18	1	352.9	0	2
288	600	0	15.3	0	1.66	1	528.7	0	2
289	272	0	14	0		0	408.8	0	0
290	205	0	13.1	0		0	459	0	0
291	143	0	15	0	10.67	2	217.7	0	3
292	122	0	13.1	0		0	448.7	0	0
293	152	0	15.2	0	11.19	2	391.2	0	3
294	204	0	13.1	0	1.06	0	408.8	0	0
295	306	0	17.3	1		0	528.7	0	1
296	176	0	12.6	0		0	483.7	0	0
297	267	0	12.5	0		0	346.1	0	0
298	313	0	12.5	0	4.95	2	496.5	0	3
299	45	2	12.9	0		0	1057.4	0	2
300	290	0	18.1	1		0	459.8	0	1
301	185	0	12.5	0	2.4	1	253	0	2
302	290	0	13.2	0	2.04	1	492.3	0	2
303	126	0	11	0	3.15	1	273	0	3
304	226	0	13.2	0	4.68	2	613.1	0	3
305	372	0	18.1	1		0	738.4	0	1
306	171	0	11.8	0		0	274	0	0
307	119	0	22.2	2		0	687	0	2
308	188	0	18.8	1		0	374.6	0	1
309	236	0	16.8	0		0	265.3	0	0
310	247	0	13	0		0	358.6	0	0
311	32	2	17.4	1	3.38	1	665.3	0	6
312	132	0	12.6	0		0	466.5	0	0
313	232	0	12.3	0		0	351	0	0
314	271	0	12.7	0		0	634.7	0	0
315	63	1	13.2	0	1.5	1	358.6	0	3
316	256	0	12.2	0		0	732.8	0	0
317	278	0	16.1	0		0	702.1	0	0
318	122	0	11.3	0		0	323.6	0	0
319	485	0	15.6	0		0	622.7	0	0
320	384	0	13.8	0		0	665.3	0	0
321	264	0	12.2	0	4.41	2	374.6	0	3
322	367	0	13.2	0	4.83	2	749.2	0	3
323	235	0	12.6	0		0	392	0	0
324	276	0	12.6	0	7.35	2	783.9	0	3
325	60	1	16.1	0		0	401.2	0	1
326	108	0	15.6	0		0	442.7	0	0
327	138	0	14.9	0		0	522	0	0
328	166	0	12.4	0		0	1014	0	0
329	372	0	12.5	0	35.31	2	985.6	0	3
330	126	0	11.5	0	56.97	2	1146	0	3
331	131	0	12.8	0		0	235.1	0	0
332	274	0	12.6	0		0	303.2	0	0
333	338	0	11.8	0	2.18	1	368	0	2
334	148	0	11	0	4.77	2	213.7	0	3
335	137	0	12.2	0		0	522	0	0
336	347	0	11.6	0	0.95	0	410.9	0	0
337	191	0	17.6	1	35.3	2	479.9	0	4
338	180	0	13.5	0	5.86	2	311.3	0	3
339	188	0	14.3	0	43.93	2	366.4	0	3
340	267	0	15.6	0		0	779.4	0	0
341	218	0	14.7	0	5.28	2	566.1	0	3
342	159	0	9.9	0		0	328.9	0	0
343	180	0	12.1	0		0	422.3	0	0
344	223	0	87.9	2		0	610.5	0	2
345	378	0	13.6	0		0	610.5	0	0
346	166	0	12.2	0	3.6	2	309.1	0	3
347	86	1	12.5	0	15.65	2	677.3	0	4
348	72	1	16.8	0	35.73	2	260.9	0	4
349	274	0	13.8	0		0	489.3	0	0
350	199	0	13.1	0		0	462	0	0
351	164	0	15.7	0	1.35	0	449.4	0	0
352	323	0	11.1	0		0	789.5	0	0
353	288	0	12.4	0		0	1512	0	0
354	364	0	13.1	0		0	328.8	0	0
355	260	0	12.4	0		0	389.4	0	0
356	966	0	15.6	0	2.31	1	594	0	2
357	297	0	11.6	0		0	363.3	0	0
358	210	0	11.7	0	0.82	0	328	0	0
359	289	0	14.5	0	19.41	2	615	0	3
360	205	0	11.6	0	2.12	1	228.1	0	2
361	127	0	16.1	0		0	405	0	0
362	253	0	11.9	0		0	473.5	0	0
363	34	2	11.1	0	12.08	2	252	0	5

## Sheet: APACHE II
ID	Temperature	Temperature_score	MAP	MAP_score	HR	HR_score	R	R_score	PO2	PO2_score	PH	PH_score	K	K_score	Na	Na_score	Cr	Cr_mg/dL	Cr_score	Hct	Hct_score	WBC	WBC_score	GCS	GCS_score	Age	Age_score	Chronic health disease (yes/no)	Chronic health score	APACHE II score
1	36	0	126	2	160	3	26	1	94	0	7.47	0	4.12	0	125.6	2	96.3	1.08937	0	39.3	0	11.4	0	8	7	87	6	0	0	21
2	36.5	0	80	0	100	0	20	0	32	4	7.59	1	2.38	4	127.9	2	74.2	0.839367	0	32.9	0	4.8	0	12	3	70	5	0	0	19
3	37.5	0	119	2	94	0	23	0	351	0	7.18	3	4.72	0	138.8	0	150.3	1.70023	2	40.1	0	11.9	0	3	12	84	6	0	0	25
4	36.5	0	110.333	2	77	0	22	0	87	0	7.26	2	4.26	0	124.2	2	35.6	0.402715	2	42.5	0	23.5	2	10	5	89	6	0	0	21
5	36.3	0	77.6667	0	95	0	30	1	116	0	7.39	0	4.31	0	136.3	0	43.2	0.488688	2	24.4	2	10.6	0	15	0	79	6	0	0	11
6	36.5	0	87	0	120	2	30	1	32	4	7.06	4	4.24	0	162.2	3	269.4	3.04751	3	46	1	8.8	0	3	12	81	6	0	0	36
7	37.3	0	65	2	143	3	19	0	57	3	7.42	0	4.84	0	138.6	0	214.5	2.42647	3	43.9	0	6.6	0	10	5	77	6	0	0	22
8	38.1	0	78.3333	0	115	2	20	0	109	0	7.35	0	3.93	0	135.9	0	226.5	2.56222	3	30.3	0	3.5	0	15	0	70	5	0	0	10
9	37	0	41.3333	3	126	2	20	0	56	3	7.5	1	4.69	0	123.1	2	75	0.848416	0	37.7	0	18.4	1	3	12	70	5	0	0	29
10	37.2	0	85.6667	0	106	0	20	0	78	0	7.45	0	4.55	0	125.2	2	55.5	0.627828	0	28	2	6	0	12	3	65	5	0	0	12
11	39.6	3	55.3333	2	110	2	22	0	71	0	7.47	0	3.36	1	139.3	0	105	1.18778	0	31.5	0	6.7	0	3	12	90	6	0	0	26
12	38.2	0	98	0	110	2	22	0	69	1	7.53	1	3.32	1	136.9	0	44.1	0.498869	2	29.3	2	15	1	5	10	76	6	0	0	26
13	36.8	0	79.6667	0	90	0	25	1	183	0	7.3	2	3.94	0	145.5	0	87	0.984163	0	40.1	0	8.3	0	3	12	91	6	0	0	21
14	37.1	0	100.333	0	102	0	41	3	65	1	7.33	0	3.15	1	133.5	0	40.1	0.45362	2	30	0	9.9	0	12	3	71	5	0	0	15
15	37.5	0	89	0	93	0	28	1	57	3	7.36	0	5.38	0	131.5	0	609.8	6.89819	4	34.7	0	13.1	0	15	0	77	6	0	0	14
16	37.6	0	73.6667	0	86	0	20	0	60	3		0	3.14	1	136.5	0	69.6	0.78733	0	33.7	0	9.1	0	15	0	76	6	0	0	10
17	40.5	3	95.6667	0	142	3	35	3	40	4	7.55	1	3.42	1	138	0	73	0.825792	0	43.6	0	10.4	0	3	12	85	6	0	0	33
18	36.9	0	96.6667	0	97	0	23	0	44	4	7.41	0	3.38	1	133.1	0	47.1	0.532805	2	35.5	0	13.7	0	12	3	78	6	0	0	16
19	37.8	0	86.3333	0	84	0	30	1	64	1	7.32	2	5.15	0	136.9	0	179.6	2.03167	3	41.3	0	16.7	1	15	0	86	6	0	0	14
20	36	0	84	0	109	0	30	1	78	0	7.3	2	3.27	1	133	0	325.5	3.68213	4	30.2	0	8.9	0	15	0	70	5	1	5	18
21	37.5	0	84.3333	0	121	2	33	1	54	4	7.57	1	3.82	0	152.5	1	264.7	2.99434	3	50	2	20	2	3	12	74	5	0	0	33
22	39.5	3	117.333	2	89	0	20	0	100	0	7.48	0	2.24	4	111.3	3	55.1	0.623303	0	34.1	0	7.8	0	15	0	76	6	0	0	18
23	38.5	1	85	0	125	2	20	0	85	0	7.41	0	3.97	0	149.1	0	107.9	1.22059	0	47.7	1	19.6	1	3	12	92	6	0	0	23
24	36.5	0	93	0	149	3	20	0	88	0	7.09	4	7.35	4	158.2	2	428.6	4.84842	4	57.5	2	13.7	0	3	12	87	6	0	0	37
25	36	0	69.6667	0	82	0	26	1	140	0	6.8	4	5.71	1	144.9	0	1109.9	12.5554	4	34.8	0	26.1	2	8	7	83	6	0	0	25
26	38.9	1	76.3333	0	120	2	25	1	141	0	7.51	1	3.08	1	137.4	0	120.3	1.36086	0	44.4	0	11.6	0	8	7	83	6	1	5	24
27	36	0	92	0	110	2	23	0	191	0	7.45	0	4.02	0	138.1	0	46	0.520362	2	31.6	0	5.6	0	15	0	81	6	0	0	10
28	37.3	0	139	3	94	0	10	1	63	1	7.55	1	2.41	4	158.8	2	67.8	0.766968	0	47.8	1	10.1	0	3	12	88	6	0	0	31
29	37.6	0	68.6667	2	182	4	22	0	54	4	7.22	3	5.28	0	158.6	2	267.5	3.02602	3	41.4	0	16	1	15	0	97	6	0	0	25
30	37	0	100.667	0	128	2	41	3	74	0	7.48	0	4.84	0	149.2	0	906.2	10.2511	4	41.4	0	20.8	2	6	9	81	6	0	0	26
31	38.2	0	115.667	2	136	2	22	0	283	0	7.33	0	3.2	1	170.5	3	52.5	0.593891	2	45.1	0	11.2	0	12	3	85	6	1	5	24
32	36.9	0	93.6667	0	78	0	19	0		0		0	3.07	1	143.9	0	67.8	0.766968	0	47	1	8.2	0	15	0	30	0	1	5	7
33	36.3	0	84.6667	0	126	2	22	0		0		0	4.58	0	130.8	0	88.1	0.996606	0	37.2	0	16.5	1	15	0	82	6	0	0	9
34	36.5	0	46.6667	3	54	3	30	1	90	0	7	4	7.5	4	133.1	0	1502.9	17.0011	4	33.6	0	34.2	2	12	3	85	6	0	0	30
35	36	0	80.3333	0	129	2	26	1	94.3	0	7.46	0	3.25	1	134.7	0	51.1	0.578054	2	34.3	0	17.5	1	12	3	80	6	0	0	16
36	36.7	0	86.6667	0	72	0	22	0	216	0	7.48	0	4.44	0	133.5	0	34.4	0.38914	2	27.9	2	9.9	0	11	4	62	3	0	0	11
37	36	0	71.6667	0	147	3	20	0	83	0	7.41	0	3.5	0	149	0	130.6	1.47738	2		0	22.8	2	5	10	67	5	0	0	22
38	36	0	36.6667	4	50	3	6	2	63	1	7.01	4	3.37	1	155	2	92	1.04072	0	30.1	0	15.5	1	3	12	82	6	0	0	36
39	36	0	77.3333	0	61	2	26	1	50	4	7.11	4	4.65	0	140.7	0	191.7	2.16855	3	50.5	2	19.6	1	8	7	96	6	0	0	30
40	38.9	1	75.3333	0	105	0	34	1	53	4	7.46	0	3.77	0	148.5	0	299.1	3.38348	3	37.7	0	21.1	2	3	12	94	6	0	0	29
41	36.2	0	135.333	3	131	2	20	0	64	1	7.41	0	3.21	1	152.1	1	111.4	1.26018	0	49.7	1	20.3	2	12	3	81	6	0	0	20
42	39.4	3	111.667	2	146	3	23	0	148	0	7.35	0	3.75	0	153.3	1	127.9	1.44683	0	47.4	1	7.3	0	12	3	81	6	1	5	24
43	38.9	1	102.667	0	120	2	20	0	55	3		0	4.1	0	148	0	152.4	1.72398	2	46.8	1	7	0	8	7	86	6	0	0	22
44	38.3	0	83.3333	0	110	2	23	0		0		0	3.67	0	130.9	0	426.1	4.82014	4	36.8	0	13.9	0	15	0	68	5	1	5	16
45	38.4	0	65.6667	2	135	2	22	0	62	1	7.62	3	3.11	1	118.5	3	199.1	2.25226	3	37	0	8	0	8	7	77	6	0	0	28
46	36.7	0	104.333	0	81	0	16	0	84	0		0	4.18	0	136.6	0	72	0.81448	0	40.9	0	10.4	0	15	0	84	6	1	5	11
47	36	0	96	0	62	2	20	0	86	0	7.46	0	3.5	0	135.5	0	65.5	0.74095	0	41.1	0	5.8	0	15	0	74	5	1	5	12
48	39.7	3	57.3333	2	116	2	30	1	93	0	7.36	0	3.03	1	140	0	178.5	2.01923	3	32.5	0	4.3	0	3	12	84	6	1	5	35
49	37.3	0	76.6667	0	78	0	20	0	60	3	7.42	0	4.02	0	171.6	3	167.5	1.8948	2	18.8	4	8.8	0	8	7	87	6	0	0	25
50	36	0	71	0	106	0	20	0	54	4		0	3.98	0	110.3	4	46.1	0.521493	2	36.7	0	9.4	0	12	3	78	6	0	0	19
51	36	0	101.667	0	132	2	31	1	281	0	7.33	0	5	0	129.6	0	419.4	4.74434	4	31.4	0	14.3	0	15	0	77	6	0	0	13
52	37.8	0	71	0	102	0	20	0	65	1	7.36	0	3.44	1	139.4	0	77.7	0.878959	0	44.2	0	1	2	12	3	84	6	0	0	13
53	40.6	3	89.3333	0	128	2	41	3	85	0	7.16	3	3.92	0	142.1	0	85	0.961538	0	35.9	0	18.5	1	15	0	77	6	0	0	18
54	36.6	0	69.6667	0	101	0	26	1	238	0	7.2	3	8.37	4	145.3	0	143.7	1.62557	2	27.8	2	10.9	0	8	7	85	6	0	0	25
55	36	0	69	2	112	2	41	3	19	4	7.34	0	4.4	0	164.9	3	345.8	3.91176	4	37.9	0	7.7	0	3	12	75	6	0	0	36
56	37	0	76.6667	0	130	2	20	0	50	4	7.43	0	3.04	1	139.5	0	336.5	3.80656	4	40.1	0	11.6	0	12	3	68	5	1	5	24
57	36	0	85	0	112	2	20	0	113	0	6.85	4	6.35	3	123.1	2	153.7	1.73869	2	26	2	51.6	4	5	10	75	6	0	0	35
58	36	0	83.6667	0	100	0	25	1	160	0	7.51	1	3.69	0	129.2	2	27.1	0.306561	2	39.4	0	10.7	0	8	7	76	6	0	0	19
59	39.9	3	60	2	102	0	20	0	132	0	7.47	0	3.31	1	132.5	0	95.7	1.08258	0	27.3	2	4.9	0	15	0	42	0	0	0	8
60	36.6	0	80.3333	0	84	0	14	0	118	0	7.53	1	4.15	0	133.6	0	115.6	1.30769	0	32.6	0	9.9	0	7	8	76	6	0	0	15
61	39.5	3	107.667	0	105	0	30	1	84	0	7.33	0	5.76	1	139.9	0	186.4	2.1086	3	26.1	2	10.1	0	15	0	86	6	0	0	16
62	36.5	0	55.6667	2	126	2	20	0	168	0	7.46	0	5.25	0	116.7	3	45.7	0.516968	2	45.9	0	13	0	8	7	78	6	0	0	22
63	38.2	0	70	0	110	2	6	2	46	4	7.29	2	5.29	0	139.2	0	171.5	1.94005	2	35.3	0	11.6	0	3	12	67	5	0	0	29
64	38.3	0	83.6667	0	106	0	20	0	111	0	7.44	0	3	1	137.9	0	50.3	0.569005	2	38.8	0	22.4	2	3	12	78	6	0	0	23
65	36	0	102	0	81	0	29	1	46	4	7.36	0	5.21	0	139.1	0	139.8	1.58145	2	27.5	2	8.5	0	15	0	61	3	0	0	12
66	38.6	1	86	0	124	2	36	3	33	4	7.4	0	3.95	0	170.3	3	109	1.23303	0	43.4	0	28.8	2	15	0	93	6	0	0	21
67	36.2	0	36	4	109	0	26	1	37	4	7.47	0	3.86	0	131.7	0	139	1.5724	2	27.2	2	11.8	0	3	12	75	6	0	0	31
68	38.5	1	56.6667	2	152	3	20	0	127	0	7.26	2	5.29	0	146.9	0	295	3.3371	3	32.8	0	27.4	2	3	12	78	6	0	0	31
69	38.5	1	59	2	145	3	20	0	103	0	7.47	0	3.26	1	133.1	0	102.7	1.16176	0	44.4	0	5.6	0	12	3	68	5	1	5	20
70		0	70	0	67	2	33	1	89	0	7.22	3	5.65	1	167.9	3	367.5	4.15724	4	51.1	2	15.3	1	3	12	88	6	0	0	35
71	38.6	1	81.6667	0	139	2	49	3	47	4	7.39	0	4.03	0	147.2	0	348.7	3.94457	4	48.6	1	19.6	1	8	7	93	6	0	0	29
72	37.4	0	51	3	158	3	30	1	171	0	7.6	3	3.67	0	139.9	0	52.7	0.596154	2	30.7	0	6	0	3	12	83	6	0	0	30
73	39.1	3	115.333	2	130	2	25	1	75	0	7.43	0	3.43	1	134.2	0	82.8	0.936652	0	31.2	0	13.3	0	8	7	85	6	0	0	22
74	38.3	0	95.3333	0	107	0	20	0	55	3	7.46	0	5.26	0	144.7	0	209.6	2.37104	3	38.6	0	7.9	0	8	7	87	6	0	0	19
75	38	0	95.6667	0	86	0	20	0	56	3	7.47	0	4.29	0	141	0	137.4	1.5543	2	38.2	0	14	0	8	7	64	3	0	0	15
76	37.7	0	80.3333	0	82	0	20	0	66	1	7.48	0	3.79	0	147.4	0	93.3	1.05543	0	15.4	4	6.5	0	3	12	81	6	0	0	23
77	37.6	0	97.6667	0	105	0	30	1	246	0	7.56	1	3.22	1	135.1	0	89.8	1.01584	0	32.8	0	11.7	0	6	9	76	6	0	0	18
78	36.8	0	121	2	179	3	24	0	37	4	7.34	0	4.15	0	145.4	0	135.9	1.53733	2	41.2	0	24.3	2	12	3	73	5	0	0	21
79	36	0	53.6667	3	112	2	20	0	68	1	7.2	3	6.09	3	147.7	0	235.8	2.66742	3	35.8	0	14.9	0	8	7	83	6	0	0	28
80	37.6	0	115.667	2	100	0	37	3	87	0	7.43	0	3.95	0	158.5	2	144.6	1.63575	2	48.3	1	12.3	0	5	10	91	6	0	0	26
81	36	0	87.3333	0	112	2	30	1	63	1	7.25	2	3.64	0	130.4	0	52.5	0.593891	2	45.5	0	12.9	0	10	5	79	6	0	0	19
82	36	0	42	3	89	0	20	0	119	0	7.41	0	5.42	0	138.9	0	462.2	5.22851	4	22.8	2	22.3	2	3	12	68	5	0	0	28
83	36	0	56.6667	2	82	0	23	0	71	0	7.45	0	3.21	1	131.7	0	146.3	1.65498	2	32	0	15.3	1	3	12	72	5	0	0	23
84		0	130.333	3	126	2	45	3	71	0	7.25	2	4.52	0	134.5	0	53.8	0.608597	0	47.4	1	10.9	0	3	12	93	6	0	0	29
85	37.5	0	103.667	0	101	0	20	0	228	0	7.51	1	3.22	1	155	2	95.4	1.07919	0	39.1	0	6.9	0	10	5	87	6	0	0	15
86	36	0	73.6667	0	97	0	29	1	59	3	7.25	2	4.63	0	134.1	0	150.5	1.70249	2	32.3	0	41.4	4	5	10	93	6	0	0	28
87	36	0	74.6667	0	85	0	20	0	107	0	7.2	3	5.64	1	146.8	0	503.6	5.69683	4	20	2	10.1	0	8	7	77	6	0	0	23
88		0	77.3333	0	144	3	35	3	89	0	7.38	0	2.59	2	107.8	4	153.3	1.73416	2	21.9	2	10.8	0	3	12	76	6	0	0	34
89		0	137	3	82	0	20	0	187	0	7.38	0	3.36	1	139.5	0	74.3	0.840498	0	43.8	0	8.4	0	10	5	57	3	0	0	12
90	38	0	115.333	2	135	2	40	3	14	4	7.26	2	4.88	0	132.4	0	162.2	1.83484	2	27.3	2	9.1	0	3	12	68	5	0	0	34
91		0	86.3333	0	143	3	43	3	100	0	7.36	0	4.83	0	157	2	99.3	1.1233	0	40.1	0	12.8	0	3	12	82	6	0	0	26
92		0	60.6667	2	146	3	45	3	91	0	7.25	2	3.56	0	133.8	0	106.1	1.20023	0	39.2	0	6.5	0	12	3	52	2	0	0	15
93	36	0	80.6667	0	80	0	20	0	133	0	7.39	0	3.2	1	140.9	0	424.5	4.80204	4	29.7	2	14.3	0	11	4	84	6	0	0	17
94	36	0	44	3	39	4	25	1	135	0	7.3	2	4.86	0	121.3	2	193.5	2.18891	3	17	4	4.5	0	3	12	82	6	0	0	37
95	37	0	75.3333	0	87	0	20	0	82	0	7.41	0	3.52	0	130.1	0	80.3	0.908371	0	38.3	0	6.5	0	3	12	62	3	0	0	15
96	40.2	3	42.6667	3	120	2	25	1	204	0	7.7	4	3.14	1	151.9	1	211.1	2.38801	3	30.8	0	9.8	0	3	12	51	2	0	0	32
97		0	102	0	95	0	20	0	68	1	7.17	3	3.55	0	137.3	0	120.5	1.36312	0	40.9	0	14.5	0	15	0	79	6	0	0	10
98	36	0	103.667	0	71	0	20	0	164	0		0	3	1	138	0	54.9	0.621041	0	36.9	0	8.81	0	15	0	87	6	0	0	7
99	36	0	51	3	78	0	24	0	45	4	7.45	0	3.91	0	106.7	4	37.8	0.427602	2	21.1	2	1.2	2	3	12	69	5	0	0	34
100	39.5	3	84.6667	0	120	2	48	3	126	0	7.43	0	4.51	0	142.7	0	129.7	1.46719	2	43.9	0	6.49	0	3	12	51	2	0	0	24
101	36	0	78.6667	0	126	2	60	4	60	3	7.5	1	3.84	0	132.6	0	117.4	1.32805	0	40.6	0	14.48	0	3	12	83	6	0	0	28
102	36	0	69.6667	0	122	2	18	0	63	1	7.37	0	4.91	0	142.6	0	97.3	1.10068	0	39.6	0	8.55	0	8	7	84	6	0	0	16
103	36	0	124.667	2	99	0	12	0	48	4	7.15	3	3.07	1	138.8	0	71.1	0.804299	0	45.7	0	9.19	0	8	7	62	3	0	0	20
104	36.1	0	100	0	90	0	20	0	107	0	7.43	0	3.63	0	135.7	0	557.1	6.30204	4	22.9	2	9.45	0	15	0	71	5	0	0	11
105	36.2	0	63.6667	2	80	0	20	0	90	0		0	4.34	0	133.1	0	179.2	2.02715	3	52.4	2	36.57	2	15	0	72	5	0	0	14
106	39	3	87.6667	0	129	2	18	0	47	4	7.29	2	3.93	0	142.3	0	118.4	1.33937	0	47.7	1	7.88	0	8	7	87	6	0	0	25
107	38.6	1	109.667	2	145	3	36	3	54	4	7.27	2	3.63	0	136	0	72.8	0.823529	0	44.3	0	20.46	2	5	10	86	6	0	0	33
108	38.3	0	66	2	104	0	20	0	179	0	7.04	4	4.4	0	142.3	0	106.3	1.20249	0	30.2	0	5.46	0	15	0	66	5	0	0	11
109	36.8	0	60.3333	2	116	2	28	1	87	0	7.36	0	3.23	1	143	0	238.5	2.69796	3	45.3	0	21.55	2	12	3	89	6	1	5	25
110	38.3	0	106.667	0	112	2	25	1	140	0	7.26	2	3.43	1	134.7	0	127.9	1.44683	0	27.2	2	18.97	1	3	12	40	0	0	0	21
111	37.5	0	77	0	134	2	44	3	59	3	7.34	0	4.12	0	159.3	2	21.1	0.238688	2	25.3	2	8.07	0	5	10	56	3	0	0	27
112	36	0	36.6667	4	121	2	10	1	39	4	7.58	1	2.13	4	149.6	1	144.5	1.63462	2	40	0	3.94	0	3	12	83	6	0	0	37
113	38.6	1	92.6667	0	115	2	21	0	118	0	7.47	0	3.31	1	133	0	101.7	1.15045	0	46.1	1	13.12	0	15	0	75	6	0	0	11
114	39.5	3	84	0	117	2	35	3	67	1	7.46	0	4.08	0	146.9	0	231.6	2.61991	3	41.9	0	20.31	2	8	7	68	5	0	0	26
115	36	0	81	0	105	0	22	0	57	3	7.32	2	4.28	0	163.2	3	393.8	4.45475	4	39.1	0	11.06	0	8	7	86	6	0	0	25
116	38.8	1	82.6667	0	138	2	33	1	71	0	7.36	0	3.13	1	167.5	3	104.8	1.18552	0	38.1	0	10.03	0	3	12	42	0	0	0	20
117	38.9	1	78.6667	0	124	2	40	3	65	1	7.51	1	3.75	0	137.4	0	83.9	0.949095	0	32.2	0	13.25	0	12	3	68	5	0	0	16
118		0	36.6667	4	90	0	5	4	29	4	7.11	4	3.89	0	124.9	2	57.3	0.64819	0	39.2	0	18.25	1	3	12	92	6	0	0	37
119	36.8	0	81.6667	0	82	0	18	0	120	0	7.53	1	2.96	2	113.5	3	67.7	0.765837	0	30.9	0	10.5	0	12	3	83	6	0	0	15
120	40	3	104.333	0	151	3	33	1	161	0	7.42	0	4.72	0	157.1	2	191.2	2.1629	3	51.2	2	12.22	0		15	86	6	0	0	35
121	36.8	0	82.3333	0	122	2	20	0		0		0	4.72	0	130.4	0	63.4	0.717195	0	44.6	0	7.22	0		15	90	6	1	5	28
122		0	131.333	3	136	2	20	0	66	1	7.39	0	4.02	0	131.1	0	86.8	0.9819	0	56.9	2	6.54	0	15	0	56	3	0	0	11
123	37.3	0	95	0	89	0	33	1	47	4	7.5	1	3.29	1	149.2	0	155	1.75339	2	44.6	0	16.94	1	12	3	87	6	0	0	19
124	38.5	1	138	3	120	2	30	1	100	0	7.26	2	5.1	0	117.8	3	64.4	0.728507	0	42.5	0	25.53	2	8	7	91	6	0	0	27
125	41	4	86	0	139	2	28	1	177	0	7.56	1	3.54	0	125.6	2	132.4	1.49774	2	39.2	0	13.55	0	5	10	82	6	0	0	28
126	37.6	0	107.333	0	98	0	26	1	100	0	7.47	0	3.86	0	131.1	0	60.4	0.683258	0	45.1	0	14.74	0	3	12	80	6	0	0	19
127	37.5	0	53.3333	3	112	2	23	0	103	0	7.41	0	2.93	2	136.6	0	134	1.51584	2	32.4	0	18.29	1	10	5	82	6	0	0	21
128	36.6	0	71	0	109	0	22	0	79	0	7.34	0	3.56	0	127.2	2	363.8	4.11538	4	29.3	2	26.69	2	8	7	70	5	0	0	22
129		0	91	0	85	0	35	3	124	0	7.39	0	1.3	4	145.9	0	441.8	4.99774	4	27.6	2	17.3	1	3	12	82	6	0	0	32
130		0	71	0	86	0	28	1	43	4	7.44	0	4.54	0	139.1	0	94.1	1.06448	0	38.3	0	11.78	0	5	10	93	6	0	0	21
131	39	3	68.6667	2	125	2	40	3	63	1	7.46	0	3.78	0	141.9	0	70.4	0.79638	0	41.2	0	16.41	1	10	5	59	3	0	0	20
132	38.1	0	66	2	70	0	40	3	51	4	7.3	2	4.23	0	130.6	0	310.6	3.51357	4	48.5	1	6.5	0	15	0	58	3	0	0	19
133		0	82.6667	0	69	2	10	1	67	1	7.1	4	4.71	0	124.6	2	189	2.13801	3	26.7	2	12.5	0	3	12	81	6	0	0	33
134	39	3	127.333	2	143	3	28	1	49	4	7.53	1	3.92	0	136.2	0	59.7	0.675339	0	29.5	2	13.5	0	12	3	53	2	0	0	21
135	36.5	0	99.3333	0	127	2	39	3	128	0	7.23	3	3.75	0	139	0	102.6	1.16063	0	38	0	13.68	0	15	0	81	6	0	0	14
136		0	104	0	114	2	36	3	48	4	7.4	0	4.06	0	139.3	0	79.4	0.89819	0	31.9	0	20.66	2	10	5	61	3	0	0	19
137	36	0	85.3333	0	136	2	24	0	159	0	7.01	4	6.55	3	161.2	3	662.2	7.49095	4	26.3	2	6.98	0	8	7	84	6	0	0	31
138		0	132.333	3	134	2	34	1	65	1	7.35	0	3.51	0	110.5	3	25.2	0.285068	2	30.7	0	13.38	0	8	7	93	6	0	0	25
139	36	0	87.3333	0	76	0	30	1	76	0	7.37	0	4.29	0	132.1	0	51.1	0.578054	2	34.5	0	6.51	0	8	7	89	6	0	0	16
140		0	58.6667	2	100	0	20	0	91	0	7.25	2	3.93	0	124.4	2	267.8	3.02941	3	36.4	0	26.25	2	15	0	81	6	0	0	17
141	36.3	0	59.3333	2	84	0	20	0	117	0	7.3	2	6.15	3	135.3	0	464.2	5.25113	4	28.8	2	9.29	0	8	7	88	6	0	0	26
142	38.3	0	92.3333	0	117	2	34	1	47	4	7.29	2	4.1	0	135.6	0	163	1.84389	2	32.5	0	1.48	2	8	7	84	6	0	0	26
143	37.5	0	100.333	0	126	2	14	0	85	0	7.6	3	4.07	0	128.7	2	39.1	0.442308	2	38.9	0	14.72	0	3	12	58	3	0	0	24
144	37.8	0	84.6667	0	102	0	10	1	71	0	7.05	4	4.35	0	170.2	3	154.2	1.74434	2	58.1	2	13.85	0	3	12	58	3	0	0	27
145	36.5	0	65.6667	2	98	0	32	1	239	0	7.45	0	3.24	1	146.4	0	158.4	1.79186	2	40.3	0	16.08	1	3	12	88	6	0	0	25
146	39	3	63.6667	2	86	0	16	0	139	0	7.45	0	5.18	0	164	3	415.9	4.70475	4	41	0	8.96	0	3	12	95	6	0	0	30
147	36.2	0	96.6667	0	109	0	25	1	33	4	7.4	0	4.14	0	137.2	0	99	1.11991	0	36.3	0	14.56	0	12	3	78	6	0	0	14
148	36.5	0	88.6667	0	80	0	10	1	26	4	7.14	4	5.13	0	128.4	2	80.5	0.910633	0	32.8	0	11.22	0	5	10	98	6	0	0	27
149	36.1	0	51.3333	3	137	2	35	3	37	4	7.46	0	3.73	0	133.8	0	41.7	0.471719	2	40.7	0	6.37	0	3	12	87	6	0	0	32
150	36.6	0	83.3333	0	93	0	25	1	95	0	7.18	3	4.93	0	142.6	0	32.9	0.372172	2	34.6	0	11.93	0	8	7	87	6	0	0	19
151	37.3	0	114	2	55	2	19	0	51	4	7.33	0	3.55	0	136	0	47.3	0.535068	2	35.4	0	22.04	2	5	10	53	2	0	0	24
152	37.3	0	114	2	55	2	19	0	45	4	7.33	0	3	1	146.2	0	67.8	0.766968	0	33.3	0	9.55	0	5	10	87	6	0	0	25
153	36	0	77.3333	0	86	0	25	1	40	4	7.2	3	2.9	2	125.4	2	107.3	1.2138	0	37.7	0	24.57	2	8	7	89	6	0	0	27
154		0	69.3333	2	86	0	8	2	161	0	7.31	2	4.67	0	136.9	0	260.6	2.94796	3	26.8	2	25.73	2	3	12	82	6	1	5	36
155	38	0	116.333	2	87	0	20	0	135	0	7.33	0	4.37	0	137.6	0	671.6	7.59729	4	31	0	13.66	0	3	12	80	6	0	0	24
156	36.3	0	87.3333	0	104	0	24	0	113	0	7.17	3	4.98	0	136.8	0	152.3	1.72285	2	35.2	0	11.65	0	3	12	74	5	0	0	22
157	38	0	118.333	2	80	0	15	0	122	0	7.4	0	3.65	0	165.6	3	197.2	2.23077	3	39.9	0	15.22	1	3	12	84	6	0	0	27
158	36.7	0	86	0	112	2	28	1	39	4	7.4	0	3.87	0	136.1	0	37.3	0.421946	2	35.9	0	19.07	1	3	12	82	6	0	0	28
159	38	0	72	0	73	0	25	1	61	1	7.53	1	4.84	0	138.2	0	218	2.46606	3	38	0	37.37	2	13	2	84	6	0	0	16
160	36.8	0	141	3	192	4	20	0	100	0	7.38	0	4.51	0	135.6	0	81.3	0.919683	0	44.7	0	18.31	1	15	0	84	6	0	0	14
161	36.5	0	51.3333	3	88	0	12	0	101	0	7.48	0	4.13	0	143.2	0	127	1.43665	0	32.3	0	21.23	2	3	12	86	6	0	0	23
162		0	120	2	74	0	23	0	82	0		0	3.16	1	141.9	0	70.2	0.794118	0	31.6	0	11.28	0	15	0	91	6	0	0	9
163	36	0	62.6667	2	121	2	18	0	69	1	7.31	2	3.78	0	140.8	0	187.2	2.11765	3	48.5	1	20.99	2	3	12	84	6	0	0	31
164		0	99.6667	0	97	0	23	0	72	0	7.49	0	3.91	0	129.7	0	48.8	0.552036	2	42.9	0	13.06	0	8	7	93	6	0	0	15
165		0	80	0	80	0	38	3	54	4	7.05	4	3.23	1	136.5	0	114.9	1.29977	0	49	1	10.2	0	5	10	76	6	0	0	29
166	36	0	115.333	2	124	2	22	0	189	0	6.8	4	3.92	0	140	0	58.4	0.660633	0	50.9	2	11.42	0	3	12	23	0	0	0	22
167	36	0	36.6667	4	157	3	46	3	84	0	7.06	4	4.98	0	138.5	0	46.2	0.522624	2	38.1	0	19.68	1	3	12	67	5	0	0	34
168	36	0	120.333	2	102	0	46	3	56	3	7.21	3	4.75	0	144.7	0	48.7	0.550905	2	40.4	0	9.15	0	12	3	89	6	0	0	22
169	37.6	0	103.667	0	96	0	20	0		0		0	5.08	0	120.8	2	86.1	0.973982	0	34.6	0	9.5	0	15	0	88	6	1	5	13
170	39.3	3	66.6667	2	131	2	25	1	57	3	7.5	1	3.51	0	137.9	0	142.4	1.61086	2	42.2	0	5.08	0	15	0	51	2	0	0	16
171	37.5	0	71.3333	0	118	2	20	0	60	3	7.44	0	4.28	0	134.2	0	93.6	1.05882	0	11.7	4	8.28	0	12	3	93	6	0	0	18
172	38.7	1	95.3333	0	74	0	23	0	73	0	7.54	1	4.79	0	134.1	0	57.3	0.64819	0	32.9	0	10.42	0	12	3	58	3	0	0	8
173	36.5	0	63.3333	2	81	0	24	0	87	0	7.16	3	4.65	0	141.2	0	151.7	1.71606	2	47.9	1	15.95	1	3	12	51	2	0	0	23
174	38.9	1	76.3333	0	122	2	26	1	111	0	7.4	0	3.08	1	159.1	2	93	1.05204	0	34.6	0	2.04	2	15	0	78	6	0	0	15
175	36	0	59.3333	2	100	0	39	3	46	4	7.51	1	2.42	4	115.5	3	47.8	0.540724	2	29.8	2	20.87	2	3	12	72	5	0	0	40
176	36	0	113.667	2	135	2	40	3	49	4	7.14	4	3.74	0	125.5	2	34.6	0.391403	2	42.1	0	14.28	0	8	7	65	5	0	0	31
177	37.2	0	106.667	0	132	2	15	0		0		0	3.46	1	138.5	0	90.1	1.01923	0	42.8	0	14.5	0	15	0	23	0	1	5	8
178	36	0	122.667	2	80	0	25	1	78	0		0	4.58	0	130.6	0	370.6	4.19231	4	35.8	0	6.44	0	15	0	69	5	1	5	17
179	36	0	86	0	110	2	14	0	41	4	7.24	3	4.1	0	137.7	0	369.7	4.18213	4	31.6	0	15.32	1	3	12	74	5	0	0	31
180	36.3	0	90.3333	0	78	0	28	1	32	4	7.27	2	3.36	1	139.5	0	60	0.678733	0	34.1	0	5.65	0	3	12	84	6	0	0	26
181	36.2	0	122	2	77	0	5	4	47	4	7.28	2	5.61	1	139.6	0	140.3	1.5871	2	41	0	7.16	0	8	7	90	6	0	0	28
182	36.3	0	69.3333	2	78	0	28	1	42	4	7.2	3	3.66	0	134.8	0	159.4	1.80317	2	31.6	0	10.51	0	13	2	83	6	0	0	20
183	36.5	0	114.667	2	100	0	18	0		0		0	3.9	0	138	0	71.5	0.808824	0	42.8	0	16.21	1	15	0	61	3	1	5	11
184		0	68.3333	2	89	0	20	0	79	0	7.49	0	3.5	0	138.1	0	31.1	0.35181	2	28.2	2	5.54	0	13	2	88	6	0	0	14
185	38.6	1	83.3333	0	105	0	12	0		0		0	3.95	0	155.6	2	56.1	0.634615	0	34.9	0	33.46	2	3	12	25	0	0	0	17
186	36.5	0	36.6667	4	126	2	40	3	168	0	7.16	3	6.9	3	135.6	0	193.9	2.19344	3	51	2	11.02	0	3	12	84	6	0	0	38
187	38	0	105.667	0	77	0	16	0	190	0	7.47	0	3.65	0	130.4	0	102.5	1.1595	0	39.8	0	15.05	1	15	0	68	5	0	0	6
188	36.7	0	82.3333	0	74	0	8	2	63	1	7.13	4	4.27	0	133.4	0	153.2	1.73303	2	34.5	0	7.11	0	3	12	92	6	0	0	27
189	36.5	0	104.667	0	98	0	20	0	123	0	7.14	4	6.89	3	134.2	0	922.4	10.4344	4	24.6	2	25.03	2	15	0	87	6	0	0	21
190	39.3	3	145.333	3	96	0	45	3	54	4	7.22	3	5.26	0	124.8	2	88.4	1	0	38.3	0	4.05	0	8	7	85	6	0	0	31
191	36.5	0	96.6667	0	83	0	15	0	23	4	7.23	3	3.47	1	128.5	2	23.6	0.266968	2	35.6	0	12.82	0	3	12	58	3	0	0	27
192	37.3	0	84.6667	0	117	2	24	0	51	4	7.39	0	4.03	0	144.3	0	168.3	1.90385	2	42	0	8.67	0	3	12	93	6	0	0	26
193	36.1	0	132.333	3	118	2	20	0	55	3	7.16	3	4.65	0	139.5	0	46.2	0.522624	2	42.2	0	5.57	0	7	8	18	0	0	0	21
194	36	0	108.333	0	106	0	40	3	32	4	7.3	2	4.72	0	127.5	2	13.3	0.150452	2	29.9	2	13.37	0	12	3	59	3	0	0	21
195	36.5	0	90.3333	0	80	0	10	1	191	0	7.25	2	3.67	0	142.9	0	132.7	1.50113	2	33.1	0	7.28	0	3	12	91	6	0	0	23
196	37	0	89.6667	0	114	2	24	0	176	0	7.41	0	3.33	1	145.8	0	66.8	0.755656	0	36.4	0	7.4	0	8	7	78	6	0	0	16
197	38.6	1	91.6667	0	109	0	20	0		0		0	3.44	1	146	0	161.9	1.83145	2	47.4	1	18.13	1	13	2	81	6	0	0	14
198	37.5	0	78.3333	0	101	0	30	1		0		0	3.96	0	136.5	0	108	1.22172	0	38.8	0	12.98	0	8	7	89	6	0	0	14
199	37.4	0	101.333	0	87	0	15	0	43	4	7.19	3	5.97	3	151.1	1	157.1	1.77715	2	31.3	0	7.81	0	3	12	89	6	0	0	31
200	36.2	0	76	0	63	2	20	0	89	0	7.7	4	2.22	4	127.6	2	119.3	1.34955	0	19	4	5.99	0	15	0	59	3	0	0	19
201	36	0	133.333	3	86	0	30	1	108	0	7.42	0	4.98	0	133.8	0	421.9	4.77262	4	33.3	0	5.46	0	15	0	92	6	0	0	14
202	36	0	66.3333	2	129	2	30	1	73	0	7.25	2	1.94	4	142.1	0	75.6	0.855204	0	32.1	0	7.29	0	5	10	68	5	0	0	26
203	36.5	0	87	0	97	0	17	0	106	0	7.44	0	4.12	0	136.1	0	80.7	0.912896	0	18.4	4	5.68	0	15	0	82	6	0	0	10
204	36	0	65.3333	2	124	2	25	1	40	4	7.12	4	4.81	0	132	0	90.8	1.02715	0	44	0	9.51	0	12	3	74	5	0	0	21
205	37	0	106.667	0	113	2	25	1	105	0	7.49	0	4.64	0	138.5	0	89.6	1.01357	0	31.9	0	6.92	0	13	2	89	6	0	0	11
206	36.2	0	74.6667	0	126	2	35	3	83.8	0	7.46	0	3.58	0	140.1	0	215.9	2.44231	3	33	0	1.5	2	8	7	84	6	0	0	23
207	36.7	0	105	0	83	0	24	0	89	0	7.45	0	3.22	1	142.6	0	66	0.746606	0	31.9	0	13.29	0	8	7	83	6	0	0	14
208	37.5	0	67	2	141	3	30	1	43	4	7.28	2	4.08	0	138	0	51.1	0.578054	2	46.1	1	9.28	0	3	12	80	6	0	0	33
209	36.2	0	86.6667	0	141	3	25	1	65	1	7.53	1	3.67	0	130.8	0	294.8	3.33484	3	33.4	0	32.12	2	15	0	48	2	0	0	13
210	36.5	0	74	0	87	0	25	1	42	4	7.23	3	4.92	0	132.9	0	39.2	0.443439	2	38	0	6.97	0	10	5	76	6	0	0	21
211	37.4	0	63.3333	2	110	2	18	0	49	4	7.39	0	7.69	4	139.6	0	624.6	7.06561	4	37.1	0	20.24	2	15	0	86	6	0	0	24
212	36.8	0	70.6667	0	95	0	30	1	38	4	7.26	2	2.94	2	162	3	92	1.04072	0	38	0	21.48	2	8	7	82	6	0	0	27
213	37.5	0	74	0	83	0	15	0	94	0	7.42	0	3.3	1	134.2	0	107.3	1.2138	0	29.5	2	14.85	0	15	0	84	6	0	0	9
214	36.9	0	92	0	78	0	23	0	91	0	7.48	0	3.21	1	95	4	87.3	0.987557	0	22.4	2	7.97	0	8	7	90	6	0	0	20
215	39	3	135.667	3	125	2	30	1	53	4	7.5	1	3.61	0	124.2	2	50.5	0.571267	2	30.1	0	9.18	0	14	1	87	6	0	0	25
216	37	0	73	0	126	2	30	1	51	4	7.36	0	4.29	0	155.4	2	263.6	2.9819	3	33.5	0	20.15	2	12	3	100	6	0	0	23
217	37.6	0	82.3333	0	60	2	32	1	83	0	7.5	1	3.02	1	139.7	0	65.3	0.738688	0	37.1	0	32.27	2	14	1	81	6	0	0	14
218	36.3	0	81	0	89	0	10	1	29	4	7.26	2	4.85	0	110	4	39.9	0.451357	2	28.4	2	8.35	0	3	12	73	5	0	0	32
219	36	0	84.6667	0	68	2	20	0		0		0	3.68	0	133.8	0	51	0.576923	2	28.2	2	3.94	0	15	0	82	6	0	0	12
220	36	0	125.333	2	71	0	23	0		0		0	3.81	0	143.2	0	92.2	1.04299	0	47.3	1	10.7	0	15	0	85	6	0	0	9
221	36.5	0	81	0	67	2	20	0		0		0	3.55	0	183.3	4	146.2	1.65385	2	41.3	0	8.27	0	8	7	78	6	0	0	21
222	36.5	0	98.6667	0	102	0	23	0	70	0	7.44	0	5.44	0	127.2	2	43.4	0.49095	2	31.3	0	13.47	0	10	5	80	6	0	0	15
223		0	84.6667	0	134	2	30	1	44	4	6.95	4	3.5	0	139.4	0	109.9	1.24321	0	39.2	0	10.36	0	3	12	88	6	0	0	29
224	36.2	0	92	0	60	2	24	0	100	0	7.45	0	5.35	0	140.4	0	245.8	2.78054	3	40.5	0	10.16	0	8	7	94	6	0	0	18
225	35	1	39.3333	4	121	2	12	0	124	0	7.48	0	4.24	0	162.3	3	270.8	3.06335	3	38.7	0	27.42	2	3	12	86	6	0	0	33
226	36.7	0	93	0	114	2	32	1	51	4	7.32	2	3.86	0	142.4	0	54.3	0.614253	0	36.5	0	9.59	0	12	3	88	6	0	0	18
227		0	75	0	98	0	26	1	68	1		0	3.28	1	146.2	0	35.1	0.397059	2	23.8	2	26.1	2	10	5	83	6	0	0	20
228		0	63.3333	2	101	0	22	0	66	1	7.45	0	3.09	1	136.4	0	95.9	1.08484	0	29.1	2	4.93	0	15	0	53	2	0	0	8
229	39.5	3	125.333	2	106	0	20	0	77	0	7.54	1	3.8	0	128.8	2	60.7	0.686652	0	37.2	0	12.3	0	12	3	95	6	0	0	17
230	37.8	0	89	0	98	0	35	3	73	0	7.27	2	6.24	3	125.2	2	620.2	7.01584	4	42.5	0	17.35	1	5	10	65	5	0	0	30
231	39.1	3	83.3333	0	139	2	25	1		0		0	3.52	0	134.8	0	137.1	1.5509	2	33.4	0	9.73	0	8	7	79	6	0	0	21
232	37.2	0	96	0	139	2	28	1	86	0	7.31	2	4	0	138.4	0	258.4	2.92308	3	54.2	2	8.4	0	15	0	75	6	0	0	16
233	36.3	0	44.6667	3	39	4	12	0	103	0	7.15	3	3.42	1	133.9	0	80.6	0.911765	0	29.3	2	12.57	0	10	5	85	6	0	0	24
234	36.5	0	84.6667	0	76	0	20	0	62	1	7.41	0	3.83	0	134.4	0	695.3	7.86538	4	33.1	0	6.12	0	15	0	74	5	0	0	10
235	36.5	0	113	2	114	2	12	0	34	4	7.29	2	4.68	0	138.8	0	117.2	1.32579	0	52.9	2	7.67	0	3	12	70	5	0	0	29
236		0	127	2	156	3	39	3	11	4	7.1	4	4.08	0	130.4	0	101.1	1.14367	0	48.2	1	11.58	0	3	12	93	6	0	0	35
237		0	95	0	78	0	20	0	85	0	7.35	0	3.1	1	147.4	0	258	2.91855	3	34.9	0	11.25	0	15	0	89	6	0	0	10
238	36.5	0	169.333	4	150	3	39	3	56	3	6.92	4	3.75	0	130.4	0	114.6	1.29638	0	38.7	0	20.23	2	3	12	67	5	0	0	36
239	36	0	143.333	3	130	2	28	1	48	4	6.99	4	3.76	0	136.2	0	61.8	0.699095	0	44.8	0	33.26	2	3	12	48	2	0	0	30
240	36.2	0	83.3333	0	88	0	23	0	125	0	7.54	1	2.8	2	129.6	0	104.1	1.1776	0	27.8	2	7.25	0	15	0	81	6	0	0	11
241	36.5	0	91	0	118	2	27	1	91	0	7.47	0	4.44	0	136.3	0	34.3	0.388009	2	34.7	0	20.72	2	3	12	82	6	0	0	25
242	39.5	3	89.6667	0	147	3	35	3	106	0	7.49	0	4.09	0	125.2	2	81.9	0.926471	0	33.2	0	10.03	0	8	7	86	6	0	0	24
243	36.5	0	143.333	3	102	0	25	1	59	3	7.44	0	3.3	1	124.7	2	28.6	0.323529	2	32.7	0	13.28	0	10	5	86	6	0	0	23
244	36	0	93	0	107	0	32	1	35	4	7.14	4	3.4	1	137.7	0	53.2	0.60181	0	42.9	0	12.89	0	10	5	71	5	0	0	20
245	38.5	1	111.333	2	101	0	28	1		0		0	4.13	0	125.7	2	39.3	0.44457	2	29.5	2	10.99	0		15	78	6	0	0	31
246		0	87.3333	0	155	3	20	0	185	0	7.55	1	4.22	0	123.8	2	125.5	1.41968	0	33	0	0.16	4	15	0	65	5	0	0	15
247	36	0	97.6667	0	143	3	28	1	70	0	7.17	3	4.34	0	141.8	0	69.9	0.790724	0	34.9	0	11.36	0	8	7	73	5	0	0	19
248	37.7	0	100.333	0	112	2	23	0	111	0	7.38	0	3.63	0	133.9	0	120.1	1.3586	0	33.5	0	23.34	2	13	2	90	6	0	0	12
249	36.5	0	71	0	91	0	17	0	83	0	7.47	0	3.65	0	126.8	2	57.2	0.647059	0	28.2	2	24.9	2	8	7	77	6	0	0	19
250	36.2	0	66.3333	2	115	2	32	1	41	4	7.32	2	4.15	0	169.9	3	100.3	1.13462	0	45.9	0	19.75	1	5	10	73	5	0	0	30
251	36.5	0	102.667	0	117	2	30	1	49	4	7.21	3	4.56	0	135.4	0	122.8	1.38914	0	40.2	0	11.69	0	15	0	90	6	0	0	16
252	36	0	95.3333	0	100	0	20	0	179	0	7.44	0	4.97	0	127	2	336	3.8009	4	23.2	2	14.78	0	12	3	69	5	0	0	16
253	37.8	0	84.3333	0	111	2	18	0	76	0	7.43	0	3.64	0	137.2	0	69.8	0.789593	0	25.8	2	8.82	0	3	12	83	6	0	0	22
254	38.2	0	92.3333	0	109	0	33	1	36	4	7.19	3	4.86	0	136.9	0	132.5	1.49887	2	30.2	0	51.75	4	8	7	88	6	0	0	27
255	36.2	0	78.3333	0	83	0	20	0	214	0	7.41	0	3.99	0	140.1	0	176.6	1.99774	3	24.9	2	13.5	0	10	5	85	6	0	0	16
256	37	0	63.6667	2	108	0	26	1	22	4	7.32	2	5.06	0	139.3	0	105.3	1.19118	0	24.5	2	14.86	0	5	10	76	6	0	0	27
257	38	0	75.3333	0	118	2	19	0	102	0	7.38	0	3.3	1	137.9	0	104.9	1.18665	0	42	0	19.25	1	3	12	73	5	0	0	21
258		0	97.6667	0	65	2	18	0		0		0	3.41	1	125.6	2	36.3	0.410633	2	32.9	0	10.67	0	13	2	95	6	0	0	15
259	39.2	3	117	2	108	0	19	0	80	0	7.42	0	3.36	1	138.5	0	113.7	1.2862	0	39.9	0	16.77	1	12	3	78	6	0	0	16
260	38.5	1	102.667	0	125	2	37	3	75	0	7.32	2	5.15	0	161.6	3	444.3	5.02602	4	43.1	0	27.21	2	8	7	81	6	0	0	30
261	37	0	70.6667	0	96	0	25	1	58	3	7.5	1	3.51	0	96.9	4	24.2	0.273756	2	27.1	2	8.22	0	8	7	86	6	0	0	26
262	36.2	0	159	3	133	2	39	3	59	3	6.99	4	2.63	2	135.1	0	116.2	1.31448	0	49.5	1	10.15	0	3	12	66	5	0	0	35
263	37.6	0	91.6667	0	87	0	20	0	64	1	7.46	0	4.04	0	133.1	0	186.3	2.10747	3	27.1	2	23.31	2	15	0	84	6	0	0	14
264		0	88.6667	0	94	0	18	0	70	0	7.35	0	2.5	2	120.7	2	46.9	0.530543	2	30.5	0	15.42	1	8	7	82	6	0	0	20
265	36.2	0	97	0	85	0	23	0	102	0	7.56	1	3.52	0	98.8	4	41.2	0.466063	2	21.9	2	17.38	1	12	3	77	6	0	0	19
266	36	0	72	0	123	2	45	3	23	4	6.96	4	4.83	0	136.4	0	112.3	1.27036	0	35.4	0	30.26	2	3	12	74	5	0	0	32
267	36.9	0	66	2	84	0	22	0	59	3	7.37	0	4.35	0	138.4	0	135.4	1.53167	2	46.8	1	3.97	0	3	12	87	6	0	0	26
268	37.8	0	87.3333	0	109	0	22	0	105	0	7.48	0	3.24	1	136.9	0	17.5	0.197964	2	29.2	2	8.19	0	3	12	60	3	0	0	20
269	38.7	1	85.3333	0	121	2	29	1	67	1	7.44	0	4.11	0	138.7	0	155.6	1.76018	2	38.1	0	9.96	0	13	2	75	6	0	0	15
270	36.8	0	131	3	107	0	20	0	69	1	7.43	0	4.4	0	135.1	0	27.3	0.308824	2	42.3	0	13.7	0	15	0	84	6	0	0	12
271	36	0	112.333	2	91	0	20	0	98	0	7.12	4	4.87	0	133.8	0	112.2	1.26923	0	36.5	0	8.83	0	10	5	71	5	0	0	16
272	36.8	0	115.333	2	85	0	22	0		0		0	4.59	0	144.3	0	108.5	1.22738	0	39.8	0	8.8	0	15	0	92	6	0	0	8
273	36	0	96.3333	0	109	0	25	1		0		0	3.89	0	137.1	0	65.7	0.743213	0	43.1	0	14.71	0	15	0	53	2	0	0	3
274	36.5	0	132.667	3	152	3	35	3	44	4	7.36	0	3.7	0	140.3	0	97.1	1.09842	0	21.8	2	30.53	2	15	0	74	5	0	0	22
275	36.6	0	89.3333	0	80	0	20	0	106	0	7.49	0	2.94	2	137.1	0	63.8	0.721719	0	35.4	0	7.55	0	15	0	95	6	0	0	8
276	37.6	0	102.333	0	140	3	35	3	44	4	7.26	2	4.51	0	143.1	0	901.7	10.2002	4	50.4	2	13.48	0	5	10	87	6	0	0	34
277		0	94.3333	0	98	0	20	0	89	0	7.46	0	5.39	0	128	2	165.2	1.86878	2	26.2	2	2.4	2	15	0	92	6	0	0	14
278	40	3	141	3	136	2	17	0	69	1	7.48	0	4.41	0	145.5	0	289.6	3.27602	3	30.1	0	11.21	0	3	12	86	6	0	0	30
279	36	0	120	2	136	2	30	1	315	0	7.34	0	4.11	0	138.2	0	70	0.791855	0	49.7	1	10.38	0	15	0	58	3	0	0	9
280		0	90.6667	0	75	0	26	1		0		0	4.06	0	142.5	0	85.7	0.969457	0	41.5	0	7.77	0	15	0	76	6	0	0	7
281	38	0	96.6667	0	89	0	18	0	119	0	7.45	0	5.19	0	132.8	0	180.8	2.04525	3	26.7	2	14.49	0	15	0	87	6	0	0	11
282	36.2	0	69.3333	2	110	2	29	1	67	1	7.49	0	2.58	2	114	3	56.6	0.640271	0	36.6	0	8.96	0	3	12	72	5	0	0	28
283	37.4	0	78	0	102	0	22	0	83	0	7.46	0	4.74	0	142.4	0	96.9	1.09615	0	35.9	0	6.66	0	15	0	92	6	0	0	6
284	38	0	112.667	2	88	0	25	1	82	0	7.48	0	4.01	0	140.3	0	238.6	2.6991	3	31.2	0	3.78	0	15	0	89	6	0	0	12
285	36.6	0	57.3333	2	128	2	26	1	74	0	7.45	0	3.34	1	138	0	86	0.972851	0	35	0	7.09	0	3	12	68	5	0	0	23
286	36	0	88.6667	0	107	0	28	1	34	4	7.51	1	3.95	0	118	3	76.6	0.866516	0	34.8	0	14.02	0	13	2	75	6	0	0	17
287	37.6	0	118	2	114	2	28	1	147	0	7.47	0	3.37	1	138.4	0	30	0.339367	2	30.5	0	12.35	0	15	0	91	6	0	0	14
288	36	0	36.6667	4	118	2	14	0	70	0	7.23	3	3.4	1	149.9	1	108.3	1.22511	0	38.6	0	25.26	2	3	12	60	3	0	0	28
289	36.5	0	63.3333	2	130	2	22	0	116	0	7.45	0	3.65	0	131.7	0	106.2	1.20136	0	49.8	1	26.98	2	10	5	85	6	0	0	18
290	38.1	0	94	0	105	0	26	1	97	0	7.49	0	4.17	0	120	2	53.2	0.60181	0	32.6	0	7.02	0	12	3	86	6	0	0	12
291	36.5	0	119.667	2	95	0	20	0	75	0	7.42	0	2.86	4	145.6	0	104.5	1.18213	0	63.1	4	11.23	0	15	0	88	6	0	0	16
292	37.8	0	97.3333	0	111	2	25	1	63	1	7.34	0	4.08	0	138.7	0	110.5	1.25	0	39.2	0	8.74	0	15	0	84	6	0	0	10
293	36.5	0	44.6667	3	93	0	35	3	65	1	7.56	1	3.88	0	147.1	0	110	1.24434	0	27.9	2	12.51	0	5	10	82	6	0	0	26
294	39	3	115.667	2	108	0	27	1	62	1	7.46	0	3.6	0	128.3	2	70.2	0.794118	0	39.3	0	9.02	0	8	7	82	6	0	0	22
295	37.3	0	89.3333	0	103	0	21	0	114	0	7.43	0	3.36	1	135.9	0	89.5	1.01244	0	28.9	2	6.04	0	8	7	67	5	0	0	15
296	36.8	0	81	0	75	0	26	1	62	1	7.46	0	4.1	0	140	0	56.1	0.634615	0	38.3	0	5.25	0	8	7	96	6	0	0	15
297	38.3	0	82.6667	0	114	2	24	0	70	0	7.46	0	4.22	0	140	0	100.1	1.13235	0	27	2	7.88	0	14	1	79	6	0	0	11
298	39.6	3	114.667	2	170	3	24	0	94	0	7.37	0	4.55	0	143.6	0	121.6	1.37557	0	43	0	18.57	1	12	3	46	2	0	0	14
299	39.2	3	82.6667	0	118	2	32	1	57	3	7.46	0	2.7	2	130.9	0	615.8	6.96606	4	28.8	2	6.36	0	15	0	52	2	0	0	19
300	37.7	0	115	2	118	2	16	0	116	0	7.38	0	3.42	1	136.4	0	133.3	1.50792	2	31.2	0	16.09	1	8	7	81	6	0	0	21
301	36.7	0	88.6667	0	94	0	17	0	123	0	7.44	0	4.16	0	109.4	4	56.7	0.641403	0	30.6	0	6.53	0	10	5	87	6	0	0	15
302	36	0	101.667	0	98	0	32	1	110	0	7.03	4	5.23	0	141.4	0	273.8	3.09729	3	24.3	2	18.22	1	10	5	67	5	0	0	21
303	36	0	91.6667	0	90	0	32	1	122	0	7.29	2	4.35	0	116.5	3	39.6	0.447964	2	41.5	0	5.76	0	15	0	80	6	0	0	14
304	36.8	0	76.3333	0	86	0	20	0	111	0	7.4	0	3.94	0	136.9	0	76.5	0.865385	0	35.9	0	14.54	0	3	12	62	3	0	0	15
305	36.8	0	97.6667	0	93	0	28	1	71	0	7.39	0	4.12	0	151.6	1	230.8	2.61086	3	27.1	2	36.26	2	10	5	90	6	0	0	20
306	36.5	0	77	0	87	0	18	0	47	4	7.47	0	3.58	0	154.4	1	74	0.837104	0	47.4	1	7.48	0	10	5	90	6	0	0	17
307	37.8	0	98	0	190	4	38	3	71	0	7.38	0	4.33	0	134.9	0	90.8	1.02715	0	47.6	1	1.21	2	5	10	68	5	0	0	25
308	37.5	0	88	0	112	2	24	0	67	1	7.47	0	2.5	2	144.1	0	34	0.384615	2	23.9	2	8.38	0	15	0	92	6	0	0	15
309	38	0	96.3333	0	71	0	25	1	68	1	7.44	0	3.69	0	128.7	2	130.6	1.47738	2	33	0	18.17	1	12	3	93	6	0	0	16
310	36.5	0	101.667	0	134	2	20	0		0		0	4.42	0	135.5	0	67.8	0.766968	0	49.6	1	27.53	2	15	0	33	0	1	5	10
311	36.5	0	75.6667	0	125	2	25	1	57	3	7.26	2	4.91	0	136.1	0	273.3	3.09163	3	29.1	2	1.11	2	15	0	81	6	0	0	21
312	36.2	0	97	0	62	2	26	1	160	0	7.45	0	2.93	2	137	0	63	0.71267	0	31.7	0	16.02	1	15	0	95	6	0	0	12
313	36.5	0	63	2	95	0	25	1	178	0	7.51	1	4.71	0	126.7	2	161.3	1.82466	2	18.4	4	43.35	4	14	1	86	6	0	0	23
314	37	0	72.3333	0	108	0	28	1	80	0	7.46	0	3.8	0	136.3	0	91.8	1.03846	0	37.4	0	24.6	2	13	2	75	6	0	0	11
315	38.8	1	196.333	4	95	0	22	0	59	3	7.45	0	4	0	128	2	33.9	0.383484	2	37.2	0	7.3	0	8	7	74	5	0	0	24
316	36.8	0	96	0	127	2	18	0	62	1	7.52	1	2.83	2	157	2	143.4	1.62217	2	34.3	0	13.62	0	11	4	86	6	0	0	20
317	35.5	1	50	3	157	3	30	1	55	3	6.8	4	4.98	0	132.5	0	287.7	3.25452	3	45.6	0	16.52	1	3	12	72	5	0	0	36
318	36.2	0	89.6667	0	82	0	20	0	55	3	7.11	4	5.54	1	136	0	106	1.1991	0	46.5	1	6.41	0	8	7	79	6	0	0	22
319	36.7	0	86.3333	0	89	0	24	0	66	1	7.48	0	4.23	0	121.9	2	90.8	1.02715	0	26	2	31.16	2	13	2	82	6	0	0	15
320	36.5	0	73.6667	0	104	0	20	0	120	0	7.52	1	3.9	0	131.1	0	76.3	0.863122	0	36.5	0	17.94	1	15	0	80	6	0	0	8
321	38	0	41	3	91	0	26	1	75	0	7.46	0	5.6	1	129.2	2	197.9	2.23869	3	33.5	0	24.18	2	13	2	77	6	0	0	20
322	36	0	60.3333	2	140	3	29	1	108	0	7.1	4	6.14	3	138.8	0	702.5	7.94683	4	28.4	2	17.02	1	15	0	75	6	0	0	26
323	38.5	1	98.6667	0	121	2	22	0	35	4	7.45	0	3.86	0	129.8	0	87.3	0.987557	0	24.9	2	14.04	0	13	2	68	5	0	0	16
324	36.5	0	105.667	0	76	0	17	0	79	0	7.46	0	3.02	1	129.4	2	80.4	0.909502	0	31.5	0	16.66	1	15	0	75	6	0	0	10
325	36.5	0	81	0	101	0	24	0	224	0	7.27	2	4	0	162.1	3	397.7	4.49887	4	35.9	0	6.27	0	14	1	90	6	0	0	16
326	39.7	3	83	0	132	2	42	3	60	3	7.51	1	3.11	1	138.9	0	96.2	1.08824	0	44.2	0	2.83	2	10	5	88	6	0	0	26
327	36.3	0	100	0	84	0	24	0		0		0	4.16	0	138.2	0	112.3	1.27036	0	37	0	17.26	1	15	0	90	6	0	0	7
328	38.7	1	95.3333	0	104	0	11	1	84	0	7.46	0	4.69	0	138.3	0	195.9	2.21606	3	40.4	0	8.35	0	15	0	83	6	0	0	11
329	38	0	125.667	2	147	3	28	1	41	4	7.45	0	4.39	0	140	0	44.7	0.505656	2	34.4	0	7.38	0	10	5	61	3	0	0	20
330	36.4	0	77.6667	0	132	2	25	1	66	1	7.41	0	2.44	4	134.2	0	326.4	3.69231	4	46.5	1	13.42	0	15	0	62	3	0	0	16
331	37.5	0	90.6667	0	116	2	21	0	84	0	7.58	1	3.28	1	152.8	1	83.5	0.94457	0	23.2	2	3.47	0	13	2	87	6	0	0	15
332	37.5	0	81	0	78	0	24	0	67	1	7.35	0	4.86	0	160.8	3	188.5	2.13235	3	31.1	0	11.72	0	8	7	94	6	0	0	20
333	38	0	105.667	0	123	2	30	1	360	0	7.42	0	3.71	0	143	0	181.2	2.04977	3	41.8	0	12.88	0	8	7	66	5	0	0	18
334	36.5	0	85.6667	0	72	0	18	0	108	0	7.39	0	3.12	1	154.5	2	270.9	3.06448	3	38.2	0	7.11	0	13	2	92	6	0	0	14
335	36.7	0	109.667	2	129	2	32	1	31	4	7.29	2	4.71	0	144.9	0	97.4	1.10181	0	50	2	5.73	0	10	5	91	6	0	0	24
336	36.5	0	60.3333	2	109	0	28	1	42	4	7.46	0	5.1	0	136.2	0	606.8	6.86425	4	31.6	0	8.9	0	5	10	81	6	0	0	27
337	38.8	1	109.333	0	159	3	28	1	49	4	7.45	0	4.39	0	131.2	0	160.3	1.81335	2	33	0	10.7	0	15	0	92	6	0	0	17
338	36	0	74.6667	0	50	3	22	0	91	0	7.26	2	6.03	3	135.8	0	730.9	8.2681	4	45.2	0	8.18	0	8	7	67	5	0	0	24
339	36.2	0	100.333	0	114	2	25	1	76	0	7.36	0	6.61	3	127.6	2	1195	13.5181	4	30.7	0	10.35	0	10	5	89	6	0	0	23
340	38	0	68.6667	2	105	0	23	0	55	3	7.32	2	2.65	2	142.6	0	117.8	1.33258	0	41	0	2.58	2	3	12	73	5	0	0	28
341	36.5	0	77.3333	0	105	0	22	0	62	1	7.46	0	2.35	4	127.6	2	192.8	2.181	3	34.1	0	5.83	0	15	0	87	6	1	5	21
342	37	0	118.333	2	116	2	14	0	122	0	7.51	1	4.09	0	145.8	0	66.2	0.748869	0	28.1	2	10.44	0	3	12	54	2	0	0	21
343	36.4	0	94.6667	0	105	0	20	0	102	0	7.48	0	2.86	2	95.6	4	22.5	0.254525	2	27.4	2	7.97	0	3	12	95	6	0	0	28
344	37.7	0	58.6667	2	111	2	30	1		0		0	4.49	0	126	2	124	1.40271	0	15.1	4	28.73	2	3	12	74	5	0	0	30
345	38.2	0	115	2	131	2	35	3	206	0	7.44	0	3.75	0	127.6	2	35.1	0.397059	2	38	0	2.85	2	3	12	87	6	0	0	31
346	36	0	36.6667	4	132	2	40	3	125	0	7.31	2	4.56	0	126.8	2	95.9	1.08484	0	42.3	0	7.53	0	8	7	87	6	0	0	26
347	36.5	0	93.3333	0	111	2	20	0	22	4	7.49	0	4.85	0	144.1	0	214.3	2.42421	3	29.4	2	32.98	2	13	2	89	6	0	0	21
348	38.1	0	83.3333	0	94	0	34	1	105	0	7.45	0	4.06	0	155.6	2	256.9	2.90611	3	50.8	2	17.91	1	8	7	77	6	0	0	22
349	36.2	0	82	0	116	2	28	1	114	0	7.42	0	5.76	1	95.5	4	24.9	0.281674	2	23.5	2	10.43	0	12	3	71	5	0	0	20
350	36.6	0	86.3333	0	64	2	24	0	74	0	7.26	2	7.37	4	138.1	0	478.9	5.41742	4	28.1	2	12.78	0	10	5	89	6	0	0	25
351	38.2	0	91	0	105	0	35	3	92	0	7.42	0	4.07	0	133	0	55.7	0.63009	0	25.5	2	13.42	0	15	0	87	6	0	0	11
352	38	0	108.333	0	107	0	20	0	31	4	7.46	0	4.83	0	122.8	2	91.8	1.03846	0	30.5	0	10.64	0	15	0	68	5	0	0	11
353	38.4	0	102.667	0	101	0	25	1	57	3	7.34	0	4	0	143.6	0	386.9	4.3767	4	39.2	0	11.55	0	10	5	72	5	0	0	18
354	36.3	0	89.6667	0	90	0	30	1	55	3	7.43	0	3.53	0	133.5	0	37.1	0.419683	2	40.3	0	17.47	1	8	7	57	3	0	0	17
355	37.8	0	109	0	87	0	22	0		0		0	3.58	0	132	0	78.5	0.888009	0	29.1	2	15.66	1	15	0	81	6	1	5	14
356	38.7	1	109.333	0	131	2	46	3	45	4	7.48	0	3.47	1	169.2	3	226.7	2.56448	3	47.6	1	19.05	1	13	2	78	6	0	0	27
357	36.5	0	89.6667	0	87	0	17	0	146	0	7.43	0	4.52	0	126.6	2	44	0.497738	2	40.1	0	11.35	0	10	5	97	6	0	0	15
358	38.8	1	120.333	2	132	2	21	0	51	4	7.53	1	3.25	1	138.2	0	57.6	0.651584	0	42.4	0	8.69	0	10	5	83	6	0	0	22
359	39	3	93	0	121	2	22	0	64	1	7.48	0	3.56	0	139.9	0	23	0.260181	2	33.6	0	7.25	0	8	7	29	0	0	0	15
360	36.5	0	60.6667	2	73	0	13	0	236	0	7.25	2	5.15	0	136.4	0	83.7	0.946833	0	47	1	8.55	0	3	12	65	5	0	0	22
361	36.5	0	101.667	0	83	0	20	0	61	1	7.44	0	4.53	0	147.2	0	439.9	4.97624	4	26.1	2	17.33	1	15	0	65	5	0	0	13
362	38.3	0	87.6667	0	76	0	20	0	157	0	7.53	1	2.07	4	113.5	3	40.1	0.45362	2	28.3	2	7.07	0	8	7	82	6	0	0	25
363	36.5	0	149	3	112	2	25	1	219	0	7.44	0	3.68	0	132.7	0	114.6	1.29638	0	17.7	4	7.48	0	13	2	70	5	0	0	17
