# Supplementary material for: Dynamic platelet profiles in the emergency department and their predictive value for 28-day all-cause mortality in septic patients
Source: PLoS One. 2026 May 6;21(5):e0348282. doi: 10.1371/journal.pone.0348282 (PMC13148708; doi:10.1371/journal.pone.0348282)
Supplement: S2 Data — Serial platelet counts and SOFA scores.xlsx. This file provides longitudinal platelet measurements and corresponding SOFA scores at baseline, early, intermediate, and late phases, enabling calculation of platelet parameters (nadir, magnitude of decline, timing) and time-updated SOFA scores for Tables 5 and 6. (XLSX) [file pone.0348282.s002.xlsx]

## Sheet: Platelet Nadir-Related Data
ID	DAY1	DAY3	DAY5	DAY7	DAY 8	Days to Platelet Nadir	Platelet Nadir	Platelet nadir onset (excluding normal values): 0 = Normal 1 = Initial nadir 2 = Early nadir 3 = Day 5 4 = Day 7 5 = Day 8 or later	Platelet nadir groups: 0 = Normal 1 = Initial nadir 2 = Early nadir 3 = Intermediate nadir 4 = Late nadir
1	205	167	116	80	55	5	55	5	4
2	421	356	300	276	291	4	276	0	0
3	115	105	112	114	119	2	105	2	2
4	296	238	296	216	209	5	209	0	0
5	554	551	493	461	419	5	419	0	0
6	126	79	48	48	101	3	48	3	3
7	493	318	151	86	56	5	56	5	4
8	34	47	49	71	153	1	34	1	1
9	261	142	151	151	268	2	142	2	2
10	264	227	227	245	248	2	227	0	0
11	119	98	82	81	341	4	81	4	3
12	150	155	120	124	152	3	120	3	3
13	70	55	55	76	155	2	55	2	3
14	171	107	82	82		3	82	3	3
15	108	7	31	31	29	2	7	2	2
16	113	172	172	164	193	1	113	1	1
17	326	206	49	59	51	3	49	3	3
18	422	353	351	351	370	3	351	0	0
19	452	355	355	222	291	4	222	0	0
20	409	249	194	194	70	5	70	5	4
21	327	52	52	210	338	2	52	2	2
22	133	161	170	219	232	1	133	1	1
23	182	121	83	90	140	3	83	3	3
24	199	76	38	38		3	38	3	3
25	210	217	42	43	29	5	29	5	4
26	105	94	110	159	271	2	94	2	2
27	268	266				2	266	0	0
28	218	167	208	283	298	2	167	0	0
29	206	186	111	106		4	106	4	3
30	107	59	50	69	119	3	50	3	3
31	299	134	117	179	223	3	117	3	3
32	213	186	160	198		3	160	0	0
33	275	166	244	259	402	2	166	0	0
34	113					1	113	1	1
35	261	346				1	261	0	0
36	266	282	280	258	221	5	221	0	0
37	283	132	128	109	158	4	109	4	3
38	288	223	193	163	192	4	163	0	0
39	592	357	171			3	171	0	0
40	765	1204				1	765	0	0
41	246	194	143	216	464	3	143	3	3
42	190	101	73	61	154	4	61	4	3
43	169	132	69	55		4	55	4	3
44	59	45	91	261	308	2	45	2	2
45	195	102	64	60	323	4	60	4	3
46	285	211	238	244		2	211	0	0
47	240	247	244	313		1	240	0	0
48	154	143	46	25	56	4	25	4	3
49	236	185	136	132	158	4	132	4	3
50	314	264		201		4	201	0	0
51	206	91				2	91	2	2
52	163	79	73	75	147	3	73	3	3
53	151	142	159	124	270	4	124	4	3
54	227	107	75			3	75	3	3
55	280	175	85	101	43	5	43	5	4
56	194	181	255	354	374	2	181	0	0
57	389	127	121	299	263	3	121	3	3
58	262	167	214	298	264	2	167	0	0
59	103	66	88	188	229	2	66	2	2
60	128	147	188	288	241	1	128	1	1
61	111	87	119	145	169	2	87	2	2
62	398		202	177	204	4	177	0	0
63	333	218	127	84	59	5	59	5	4
64	244	296	297	337	488	1	244	0	0
65	133	127	138	160	140	2	127	2	2
66	211	164	95	163	285	3	95	3	3
67	154	128	28	16	65	4	16	4	3
68	391	214				2	214	0	0
69	146	69	75	138	358	2	69	2	2
70	95	21	18	101	9	5	9	5	4
71	211	98	43	33	29	5	29	5	4
72	318	241	182	107	269	4	107	4	3
73	241	177	188	227	263	2	177	0	0
74	178	139	158	222	262	2	139	2	2
75	223	160	183	264	144	5	144	5	4
76	213	201	95	94	175	4	94	4	3
77	262	217	239	396	281	2	217	0	0
78	442	349	310	341	310	3	310	0	0
79	152	137	105	56	52	5	52	5	4
80	220	146	153	181	184	2	146	2	2
81	335	234	215	203	187	5	187	0	0
82	336	338	229	95		4	95	4	3
83	113	132	172	237	307	1	113	1	1
84	144	144	129	80	27	5	27	5	4
85	194	162	155	254	336	3	155	0	0
86	607	226	120	20		4	20	4	3
87	212	142	118	102		4	102	4	3
88	131					1	131	1	1
89	225	169	175	180	85	5	85	5	4
90	397	164	68			3	68	3	3
91	243	158				2	158	0	0
92	142	95				2	95	2	2
93	248	181				2	181	0	0
94	107	110				1	107	1	1
95	86	39	96	12	45	4	12	4	3
96	95	63	90	74	63	2	63	2	2
97	182	153	41	17	6	5	6	5	4
98	211	145	93	57	245	4	57	4	3
99	47	44				2	44	2	2
100	261	142	185	463	321	2	142	2	2
101	148	38	10			3	10	3	3
102	330	237	117	111	249	4	111	4	3
103	266	194	235	273	244	2	194	0	0
104	207	277	204	227	405	3	204	0	0
105	81	39	30			3	30	3	3
106	146	37	51	65	112	2	37	2	2
107	244	224	137	96	61	5	61	5	4
108	334	379	274	199	231	4	199	0	0
109	93	15	27	222	282	2	15	2	2
110	28	31	49	48	53	1	28	1	1
111	152	148	132	143	55	5	55	5	4
112	116	78	32	19	4	5	4	5	4
113	116	110	134	209	170	2	110	2	2
114	272	195	108	105	188	4	105	4	3
115	129	82	76	107	184	3	76	3	3
116	211	182	101	91	56	5	56	5	4
117	243	196	251	338	374	2	196	0	0
118	291	209		203	217	4	203	0	0
119	118	124		155		1	118	1	1
120	217	134	80			3	80	3	3
121	392					1	392	0	0
122	156	186	166	176	417	1	156	0	0
123	289	86	79	98		3	79	3	3
124	308	243	243	261	260	2	243	0	0
125	184	52	38	52	26	5	26	5	4
126	202	137				2	137	2	2
127	173	132	156	251	229	2	132	2	2
128	138	78	53	122	464	3	53	3	3
129	69	51	31			3	31	3	3
130	270	281	227	187	242	4	187	0	0
131	370	225	220	272	337	3	220	0	0
132	133	45	33			3	33	3	3
133	178	131	28	39	11	5	11	5	4
134	300	317	204	225		3	204	0	0
135	365	279	240	223	183	5	183	0	0
136	627	591				2	591	0	0
137	168	111	98	43	43	4	43	4	3
138	192	186	151	127	122	5	122	5	4
139	194	176	168	111	102	5	102	5	4
140	115	58				2	58	2	2
141	196	220	208	296	363	1	196	0	0
142	111	79				2	79	2	2
143	438	434	298	403		3	298	0	0
144	132	75	42	57	24	5	24	5	4
145	101	74				2	74	2	2
146	152	35		48		2	35	2	2
147	373	365	299			3	299	0	0
148	193	203	151	105	142	4	105	4	3
149	414	82	39	21	7	5	7	5	4
150	259	220	213	232	238	3	213	0	0
151	252	308	325		391	1	252	0	0
152	263	228	179	215	115	5	115	5	4
153	193	219	229	77	64	5	64	5	4
154	474	358	176			3	176	0	0
155	124	149	178	266	234	1	124	1	1
156	363	400	187	228	164	5	164	0	0
157	111	107	89	101	89	3	89	3	3
158	266	146	106	46	93	4	46	4	3
159	208	93	62	79	151	3	62	3	3
160	242	36	12	31	4	5	4	5	4
161	72	79	52	62	91	3	52	3	3
162	197	153	163	194		2	153	0	0
163	183	91	84	162	197	3	84	3	3
164	219	249	264	255	213	5	213	0	0
165	226	157	159	190	210	2	157	0	0
166	438	307	27	30		3	27	3	3
167	304	95	64			3	64	3	3
168	349	301		274	303	4	274	0	0
169	240	116	50	30		4	30	4	3
170	154	144	190	333	576	2	144	2	2
171	78	16	54	21	208	2	16	2	2
172	168	131	151	277	303	2	131	2	2
173	292	162	199	139		4	139	4	3
174	399	217	120	120	159	3	120	3	3
175	218	152				2	152	0	0
176	247	252	70			3	70	3	3
177	411	255	272		520	2	255	0	0
178	174	187	133	105	136	4	105	4	3
179	311	154				2	154	0	0
180	340	205				2	205	0	0
181	44	23	52	70		2	23	2	2
182	198	155	104	73	54	5	54	5	4
183	241	192	222	291	340	2	192	0	0
184	197	206	206			1	197	0	0
185	225	160	207	304	168	2	160	0	0
186	148	108	79	79	166	3	79	3	3
187	229	222	315	398	476	2	222	0	0
188	279	152	134	120	160	4	120	4	3
189	319	254	100	62		4	62	4	3
190	170	145	143	128	59	5	59	5	4
191	460	395	397	560		2	395	0	0
192	160	108				2	108	2	2
193	658	391	548		680	2	391	0	0
194	286	224	199	108	101	5	101	5	4
195	169	111	75	103	257	3	75	3	3
196	116	65	96	109	169	2	65	2	2
197	328	257	250			3	250	0	0
198	168		199	206	184	1	168	0	0
199	208	192	145	130	223	4	130	4	3
200	455		455	345	392	4	345	0	0
201	140	143	179	156	41	5	41	5	4
202	307	3	11	1		4	1	4	3
203	85	79	60	50	43	5	43	5	4
204	207	148	103	55		4	55	4	3
205	222	209	116	132	231	3	116	3	3
206	132	54	26	23	41	4	23	4	3
207	75		59			3	59	3	3
208	129	7				2	7	2	2
209	423	267	267	100	120	4	100	4	3
210	107	119	105	119	165	3	105	3	3
211	74	99	135	95	71	5	71	5	4
212	247	118	92	92	97	3	92	3	3
213	266	212	256	224	321	2	212	0	0
214	107	86	65	59	69	4	59	4	3
215	216	221	205	235	230	3	205	0	0
216	324	187	158	113	68	5	68	5	4
217	220	192	219	247	197	2	192	0	0
218	169	203	185	157	350	4	157	0	0
219	168	132	102	112	100	5	100	5	4
220	209	163	238			2	163	0	0
221	123	83	106	143		2	83	2	2
222	325	288	227	174	122	5	122	5	4
223	296	272	254	252	192	5	192	0	0
224	216	192	176	138	149	4	138	4	3
225	192	87	89	71		4	71	4	3
226	176	158	156	241	361	3	156	0	0
227	41	42	41	33	108	4	33	4	3
228	180	195	248	348		1	180	0	0
229	221	167	136	116		4	116	4	3
230	260	104	45			3	45	3	3
231	138	93	107	207	258	2	93	2	2
232	370	255	254	297	502	3	254	0	0
233	157	121	111	157	183	3	111	3	3
234	172	189	133	173	152	3	133	3	3
235	145	151	159	157	174	1	145	1	1
236	246	186	168			3	168	0	0
237	145	109	93	115	140	3	93	3	3
238	217	196	163	73	91	4	73	4	3
239	353	407	451	421	250	5	250	0	0
240	186	71	58	44	168	4	44	4	3
241	199	336	213	118	29	5	29	5	4
242	210	182	163	106	93	5	93	5	4
243	235	256	236	205	209	4	205	0	0
244	235	185	104	55	32	5	32	5	4
245	271	216	231	248	233	2	216	0	0
246	38	19	27	78	91	2	19	2	2
247	299	204	221	225	218	2	204	0	0
248	322	200	160	124	174	4	124	4	3
249	319	349	410	506	534	1	319	0	0
250	526	350	189	208	306	3	189	0	0
251	161	117	100	86	72	5	72	5	4
252	130	97	69	52	69	4	52	4	3
253	58	50	54	53	46	5	46	5	4
254	546	354	273	251	263	4	251	0	0
255	393	251	191	187	194	4	187	0	0
256	204	245	187	192	233	3	187	0	0
257	373	394	361	282	325	4	282	0	0
258	171	185	228	207	193	1	171	0	0
259	77	65	69	90	127	2	65	2	2
260	147	121	93	153	241	3	93	3	3
261	232	219	186	60	95	4	60	4	3
262	246	198	161	30		4	30	4	3
263	203	204	205	182	232	4	182	0	0
264	246	195	169	165	134	5	134	5	4
265	68	50	20	24		3	20	3	3
266	543	436	409	252	320	4	252	0	0
267	169	189	91	61	52	5	52	5	4
268	215	238	302	309	155	5	155	0	0
269	229	133	164	204	310	2	133	2	2
270	260	234	172	159	93	5	93	5	4
271	327	220	291	237		2	220	0	0
272	145	64	63	133	239	3	63	3	3
273	200	198	297	338		2	198	0	0
274	349	238	235	171	180	4	171	0	0
275	121	113	115	182	265	2	113	2	2
276	50	54	84	154	116	1	50	1	1
277	171	157	192	206	209	2	157	0	0
278	265	270	74	30		4	30	4	3
279	197	160	140	138	178	4	138	4	3
280	374	308	243	312	488	3	243	0	0
281	323	271	319	351	357	2	271	0	0
282	209	230	98	50	20	5	20	5	4
283	115	105	112	163	211	2	105	2	2
284	202	150	116	100	168	4	100	4	3
285	186	196	196	194	206	1	186	0	0
286	498	412	439	480	377	5	377	0	0
287	281	253	215	224	218	3	215	0	0
288	600	398	261	239	277	4	239	0	0
289	272	220	192	165	146	5	146	5	4
290	205	177	169	116	241	4	116	4	3
291	143	124	143	126	43	5	43	5	4
292	122	101	130	197	250	2	101	2	2
293	152	137				2	137	2	2
294	204	172	185	371	256	2	172	0	0
295	306	154	50	148	200	3	50	3	3
296	176	203	161	165	188	3	161	0	0
297	267	188	162	213	305	3	162	0	0
298	313	183	183	209	214	2	183	0	0
299	45	43	114	173	194	2	43	2	2
300	290	290	248	225	203	5	203	0	0
301	185	150	171	118	122	4	118	4	3
302	290	198	203	223	339	2	198	0	0
303	126	126	114	118	153	3	114	3	3
304	226	260	285	344	348	1	226	0	0
305	372	326	233	157	117	5	117	5	4
306	171	128	135	136	163	2	128	2	2
307	119	86	46	79	81	3	46	3	3
308	188	175	186	87	113	4	87	4	3
309	236	183	212	196	125	5	125	5	4
310	247	122	182	274	304	2	122	2	2
311	32	4	6	7	25	2	4	2	2
312	132	133	142	196	207	1	132	1	1
313	232	133	120	135	137	3	120	3	3
314	271	217	229	224	247	2	217	0	0
315	63	79	30	23	109	4	23	4	3
316	256	151	98	174	239	3	98	3	3
317	278	69	56			3	56	3	3
318	122	112	108	122	115	3	108	3	3
319	485	389	423	380	332	5	332	0	0
320	384	298	371	296	318	4	296	0	0
321	264	283	231			3	231	0	0
322	367	261	203	152	87	5	87	5	4
323	235	187	181	218	269	3	181	0	0
324	276	259	232	227	266	4	227	0	0
325	60	50	55	68	69	2	50	2	2
326	108	55	27	6		4	6	4	3
327	138	123	146		233	2	123	2	2
328	166	169	101	57		4	57	4	3
329	372	308	112	57	45	5	45	5	4
330	126	13	14	35		2	13	2	2
331	131	118	108	133	159	3	108	3	3
332	274	230	229	209	316	4	209	0	0
333	338	179	124	153	282	3	124	3	3
334	148	138	151	203	228	2	138	2	2
335	137	121	91	136	193	3	91	3	3
336	347	210	160	181	191	3	160	0	0
337	191	56	45			3	45	3	3
338	180	67	62			3	62	3	3
339	188	238	254	278	307	1	188	0	0
340	267	138	127	177	210	3	127	3	3
341	218					1	218	0	0
342	159	229	206	246	267	1	159	0	0
343	180	171				2	171	0	0
344	223	112	67	82	124	3	67	3	3
345	378	284	112	136	192	3	112	3	3
346	166	100	80	92	93	3	80	3	3
347	86	24	37			2	24	2	2
348	72	103	56	40	36	5	36	5	4
349	274	254	156	133		4	133	4	3
350	199	200	180	162	155	5	155	0	0
351	164	165	142	100	115	4	100	4	3
352	323	294	306	261	201	5	201	0	0
353	288	134				2	134	2	2
354	364	262	254	237	144	5	144	5	4
355	260	318	330			1	260	0	0
356	966	692	582	785	849	3	582	0	0
357	297	258	191	153	246	4	153	0	0
358	210	202	217	215	317	2	202	0	0
359	289	245	174			3	174	0	0
360	205	201	178	113		4	113	4	3
361	127	118	116	116	143	3	116	3	3
362	253	231	264	263	133	5	133	5	4
363	34	22	47	29	38	2	22	2	2

## Sheet: SOFA Day3
DAY 3 ID	PLT	Cr	Tbil	PLT value assignment	CR value assignment	Tbil value assignment	SOFA score
1	167	87	15				0
2	356	68.9	18.6				0
3	105	138.5	13.9	1	1		2
4	238	58.7	17.7				0
5	551	51.1	7.2				0
6	79	203.6	27.4	2	2	1	5
7	318	225.7	31.4		2	1	3
8	47	170.3	10.8	3	2		5
9	142	46	3.3	1			1
10	227	44.1	6				0
11	98	99.8	23.4	2		1	3
12	155	52.5	21.1			1	1
13	55	56	16	2			2
14	107	41	12.6	1			1
15	7	271.5	90.6	4	2	2	8
16	172	55	11.5				0
17	206	89.7	26.3			1	1
18	353	48.1	6.3				0
19	355	135.2	11		1		1
20	249	317.7	23.7		3	1	4
21	52	62.9	15.3	2			2
22	161	50.1	29.3			1	1
23	121	95.8	16.2	1			1
24	76	361.6	41.8	2	3	2	7
25	217	1118	12.9		4		4
26	94	44.9	16.2	2			2
27	266	53.3	14.4				0
28	167	53.1	15				0
29	186	232.4	15.2		2		2
30	59	535.2	6.9	2	4		6
31	134	40.2	12.9	1			1
32	186	60.5	17.9				0
33	166	66.4	10.9				0
34							0
35	346	52.9	14.8				0
36	282	34	4				0
37	132	52.1	25.3	1		1	2
38	223	109.1	11.4				0
39	357	177.3	14		2		2
40	1204	141.7	15.4		1		1
41	194	82.9	15.6				0
42	101	134.6	24.5	1	1	1	3
43	132	112.4	54.8	1	1	2	4
44	45	422.3	18.5	3	3		6
45	102	82.5	13.6	1			1
46	211	68.1	18.3				0
47	247	53.2	18				0
48	143	202	16.3	1	2		3
49	185	131.9	5.5		1		1
50	264	29.3	27.7			1	1
51	91	382.4	26	2	3	1	6
52	79	68.7	37.5	2		2	4
53	142	69.5	27.3	1		1	2
54	107	98.8	7.3	1			1
55	175	205.5	16.5		2		2
56	181	287.2	20.6		2	1	3
57	127	73	5.6	1			1
58	167	37.5	50.7			2	2
59	66	65	40.8	2		2	4
60	147	94.2	31.5	1		1	2
61	87	168.4	7.5	2	1		3
62							0
63	218	102.8	4.3				0
64	296	56.6	6.7				0
65	127	128.8	9.9	1	1		2
66	164	97.6	15.9				0
67	128	97	27	1		1	2
68	214	180.9	8.4		2		2
69	69	81.2	10.1	2			2
70	21	269.1	33.4	3	2	2	7
71	98	190.8		2	2		4
72	241	42.6	12.3				0
73	177	70.8	7.2				0
74	139	69.9	9.3	1			1
75	160	82.1	8.1				0
76	201	69..8	28.1			1	1
77	217	75.1	14.6				0
78	349	99.8	6.8				0
79	137	258.6	46.9	1	2	2	5
80	146	128.4	9.5	1	1		2
81	234	56.8	10.5				0
82	338	150.2	8.4		1		1
83	132	64.8	14	1			1
84	144	93.5	10.1	1			1
85	162	53.7	26			1	1
86	226	144.5	15.8		1		1
87	142	268.2	2.1	1	2		3
88							0
89	169	89.3	10.2				0
90	164	100	4.9				0
91	158	69.9	24.5			1	1
92	95	62.1	19.2	2			2
93	181	406.1	462.3		3	4	7
94	110	140.6	8.7	1	1		2
95	39	301	46.5	3	3	2	8
96	63	190	32.7	2	2	2	6
97	153	235	10.4		2		2
98	145	106.5	18.8	1			1
99	44	18.7	16.4	3			3
100	142	66.3	15.3	1			1
101	38	120.6	68.6	3	1	2	6
102	237	128.4	12.2		1		1
103	194	36.6	12.6				0
104	277	581.7	17		4		4
105	39	129.6	11.7	3	1		4
106	37	240.6	40.4	3	2	2	7
107	224	59	23.1			1	1
108	379	106.4	12.8				0
109	15	177.8	72.2	4	2	2	8
110	31	120.1	330.9	3	1	4	8
111	148	17.4	20.8	1		1	2
112	78	115.4	8.2	2	1		3
113	110	69.1	15.8	1			1
114	195	187.8	14.2		2		2
115	82	150.5	16.6	2	1		3
116	182	108.6	4.8				0
117	196	37.8	11.4				0
118	209	43.3	18.2				0
119	124	59.1	10.9	1			1
120	134	137.7	16.3	1	1		2
121							0
122	186	764.9	118.5		4	3	7
123	86	130.3	12.2	2	1		3
124	243	67.9	9.7				0
125	52	143.3	20.2	2	1	1	4
126	137	33.9	34.6	1		2	3
127	132	98.5	66.3	1		2	3
128	78	304.7		2	3		5
129	51	348.5	78.8	2	3	2	7
130	281	112.6	15		1		1
131	225	65.2	97.4			2	2
132	45	204.2	22.7	3	2	1	6
133	131	198.8	18	1	2		3
134	317	50	7.4				0
135	279	116.6	12.8		1		1
136	591	97	12.5				0
137	111	614	14.3	1	4		5
138	186	25.2	15.4				0
139	176	35.2	9.2				0
140	58	191.4	31.5	2	2	1	5
141	220	488	12.5		4		4
142	79	173.1	31.9	2	2	1	5
143	434	30.8	8.8				0
144	75	95.9	11	2			2
145	74	118.3	7.1	2	1		3
146	35	145.8	15.2	3	1		4
147	365	77.8	4.1				0
148	203	64.1	10.9				0
149	82	52.6	28	2		1	3
150	220	30.5	8.5				0
151	308	33.6	20.4			1	1
152	228	86.9	57.6			2	2
153	219	120.4	15.5		1		1
154	358	185	7.7		2		2
155	149	523.5	12.8	1	4		5
156	400	35.2	6.2				0
157	107	141.4	13.5	1	1		2
158	146	33.1	15.7	1			1
159	93	121.6	15.5	2	1		3
160	36	182	45.4	3	2	2	7
161	79	80	9.2	2			2
162	153	83.4	11.5				0
163	91	205.9	84	2	2	2	6
164	249						0
165	157	91.7	12.9				0
166	307	93	17.1				0
167	95	48.4	18.7	2			2
168	301	46.6	8				0
169	116	117.9	32.9	1	1	2	4
170	144	70.2	26.9	1		1	2
171	16	60.9	27.3	4		1	5
172	131	33.8	7.3	1			1
173	162	87.9	27.4			1	1
174	217	125.9	7		1		1
175	152	24.3	12.3				0
176	252	90.9	17.9				0
177	255	58.2	12				0
178	187	415.2	12.4		3		3
179	154	520.8	24.9		4	1	5
180	205	62	13.3				0
181	23	42.6	21.8	3		1	4
182	155	131.5	10.6		1		1
183	192	82.6	10				0
184	206	31.1	11.4				0
185	160	45.7	26.9			1	1
186	108	173.7	26.9	1	2	1	4
187	222	57	9				0
188	152	146.7	9.1		1		1
189	254	776.1	6.6		4		4
190	145	79.2	10.5	1			1
191	395						0
192	108	135	12.8	1	1		2
193	391	34.1	12.7				0
194	224	17.4					0
195	111	101.9	15.1	1			1
196	65	55.9	16.4	2			2
197	257	149.3	19.5		1		1
198							0
199	192	161.8	12.8		1		1
200							0
201	143	86.1	13.9	1			1
202	3	131.4	23.5	4	1	1	6
203	79	77.4	14.2	2			2
204	148	40	11.2	1			1
205	209	81.3	40.1			2	2
206	54	290.2	15.5	2	2		4
207							0
208	7	87.6	24.7	4		1	5
209	267	237.9	14.6		2		2
210	119	32.3	16.7	1			1
211	99	334.1	26.3	2	3	1	6
212	118	72	15.2	1			1
213	212	88.3	17.2				0
214	86	66.6	11.9	2			2
215	221	44.5	14.3				0
216	187	199.3	14		2		2
217	192	81.3	21.1			1	1
218	203	38.3	22.2			1	1
219	132	47	18.5	1			1
220	163	85.7	28			1	1
221	83	83.6	19.5	2			2
222	288	36	17.8				0
223	272	122.6	14.3		1		1
224	192	215.4	39.2		2	2	4
225	87	182.9	20	2	2	1	5
226	158	52.4	13.1				0
227	42			3			3
228	195	55.3	10.2				0
229	167	40.8	13.9				0
230	104	549.6	30.4	1	4	1	6
231	93	65.5	7.8	2			2
232	255	115.7	12.4		1		1
233	121	74.6	3.3	1			1
234	189	904.3	9.8		4		4
235	151	107.4	21.4			1	1
236	186	119.7	12		1		1
237	109	182	36.6	1	2	2	5
238	196	61.3	5.4				0
239	407	74.1	13				0
240	71	71.4	13.3	2			2
241	336	29	10.6				0
242	182	59.6	5.2				0
243	256	21.2	12.5				0
244	185	56.5	9.1				0
245	216	32.2	12.2				0
246	19	78.9	15.6	4			4
247	204	85.4	15.6				0
248	200	145.8	11		1		1
249	349	34.8	6.6				0
250	350	131	12.8		1		1
251	117	213.3	9.7	1	2		3
252	97	308.1	7	2	3		5
253	50	66.6	13.9	2			2
254	354	127.4	12.6		1		1
255	251	92.5	5.1				0
256	245	77.7	19.2				0
257	394	131.4	12.8		1		1
258	185	34.5	10				0
259	65	160.2	20.6	2	1	1	4
260	121	335.7	14.3	1	3		4
261	219	23.1	13.9				0
262	198	96.7	8.7				0
263	204	161.6	9.4		1		1
264	195	34.7	18.1				0
265	50	25	13.2	2			2
266	436	149.4	15.6		1		1
267	189	121.1	5		1		1
268	238	22.2	8.69				0
269	133	105.3	8.2	1			1
270	234	19.3	24.2			1	1
271	220	82.3	9				0
272	64	110	90.4	2	1	2	5
273	198		23.9			1	1
274	238	83.4	39.4			2	2
275	113	34.8	11.7	1			1
276	54	153.8	14.9	2	1		3
277	157						0
278	270	336.8	15		3		3
279	160	73.3	16				0
280	308	70.6	14.6				0
281	271	109	7.3				0
282	230	60.3	9.3				0
283	105	69.1	37.3	1		2	3
284	150	252.5	9.5		2		2
285	196	62.6	28.7			1	1
286	412	28.9	3.3				0
287	253	29.7	11.3				0
288	398	61	11.1				0
289	220	47.4	10.9				0
290	177	45.4	2.9				0
291	124	69	10.2	1			1
292	101	89	9	1			1
293	137	136.4	20.2	1	1	1	3
294	172	84.2	9.8				0
295	154	83	5				0
296	203	31.7	5				0
297	188	62.3	8.2				0
298	183	63.9	15.1				0
299	43	404.9	13.8	3	3		6
300	290	98	12.4				0
301	150	41.3	5.9				0
302	198	328.8	10.5		3		3
303	126	36.1	12.4	1			1
304	260	67	24.7			1	1
305	326	239	40.8		2	2	4
306	128	45.2	10.7	1			1
307	86	58.7	10	2			2
308	175	26.5	10.5				0
309	183	12	0.37				0
310	122	61.4	16.6	1			1
311	4	143.9	28	4	1	1	6
312	133	32	15.2	1			1
313	133	25.8	4.7	1			1
314	217	42	10.5				0
315	79	25	4.5	2			2
316	151	105.3	10.6				0
317	69	253.1	75.3	2	2	2	6
318	112	90.3	7.6	1			1
319	389	79.2	5.8				0
320	298	31.5	9				0
321	283	186.3	28.3		2	1	3
322	261	385.6	9.2		3		3
323	187	73.5	3.9				0
324	259	72	27.6			1	1
325	50	251.3	3.8	2	2		4
326	55	234.6	112.3	2	2	3	7
327	123	85.4	12.2	1			1
328	169	133.9	11		1		1
329	308	40	14.8				0
330	13	542.5	38.7	4	4	2	10
331	118	62.7	4.4	1			1
332	230	105.7	6.3				0
333	179	162.6	8.8		1		1
334	138	216.4	4.4	1	2		3
335	121	98.7	11.6	1			1
336	210	243	10.8		2		2
337	56	406.5	100.5	2	3	2	7
338	67	312	61.3	2	3	2	7
339	238	178.7	10.4		2		2
340	138	126.6	17.6	1	1		2
341							0
342	229	58.9	6.5				0
343	171	21.1	7.6				0
344	112	158.6	15.7	1	1		2
345	284	20.8	11.5				0
346	100	124.2	12.7	1	1		2
347	24	207.1	15.3	3	2		5
348	103	297.7	34.1	1	2	2	5
349	254	14.9	7.7				0
350	200	421.3	3		3		3
351	165	40.4	6.6				0
352	294	68	3.3				0
353	134	522.7	20.8	1	4	1	6
354	262	31.3	10.3				0
355	318						0
356	692	236.6	18.4		2		2
357	258	36.1	4.6				0
358	202	54	8				0
359	245	34.1	7.2				0
360	201	67.4	13.8				0
361	118	393.7	20.3	1	3	1	5
362	231	28.1	19.9				0
363	22	131.2	18	3	1		4

## Sheet: SOFA Day5
DAY 5 ID	PLT	Cr	Tbil	PLT value assignment	CR value assignment	Tbil value assignment	SOFA score
1	116	87	15	1			1
2	300	45.5	10.3				0
3	112	154.8	18.7	1	1		2
4	296	58.7	17.7				0
5	493	51.1	7.2				0
6	48	143		3	1		4
7	151	313.5	30.2		3	1	4
8	49	118.2	12.3	3	1		4
9	151	34.6	4.9				0
10	227	44.1	6				0
11	82	60.7	19.2	2			2
12	120	46.7	26.9	1		1	2
13	55	56	16	2			2
14	82	48.2	52.4	2		2	4
15	31	318.5	74.3	3	3	2	8
16	172	55	11.5				0
17	49	154.2	40.8	3	1	2	6
18	351	42.8	8.3				0
19	355	135.2	11		1		1
20	194	344.3	25.5		3	1	4
21	52	62.9	15.3	2			2
22	170	47.5	27.8			1	1
23	83	59.7	13.5	2			2
24	38	420.9	28.4	3	3	1	7
25	42	818.9	23.2	3	4	1	8
26	110	34.8	15.5	1			1
27							0
28	208	55.8	9.8				0
29	111	302.5	21.3	1	3	1	5
30	50	398.5	13.6	2	3		5
31	117	36.2	11.5	1			1
32	160						0
33	244	63	9.6				0
34							0
35							0
36	280	34.9	2.5				0
37	128			1			1
38	193	169.9	11.3		1		1
39	171	78.7	27.8			1	1
40							0
41	143	36.7	9.8	1			1
42	73	89	24.9	2		1	3
43	69	92.9	55	2		2	4
44	91	91.3	15	2			2
45	64	43.1	23.9	2		1	3
46	238	47.6	13.5				0
47	244	54.3	8.6				0
48	46	185.3	23	3	2	1	6
49	136	117.8	5.9	1	1		2
50							0
51							0
52	73	56.3	38.2	2		2	4
53	159	69.9	22.8			1	1
54	75	103	14.3	2			2
55	85	92.1	14.1	2			2
56	255	260.3	9.2		2		2
57	121	56.5	14.3	1			1
58	214						0
59	88	56.6	20.9	2		1	3
60	188	70.2	18.6				0
61	119	168.6	9.2	1	1		2
62	202	25.8	22.7			1	1
63	127	134.4	6.1	1	1		2
64	297	80.5	6.9				0
65	138	131.4	9.7	1	1		2
66	95	78	10.1	2			2
67	28	80.5	41.6	3		2	5
68							0
69	75	63.5	8.1	2			2
70	18	150.9	24.2	4	1	1	6
71	43	121.8	18.7	3	1		4
72	182	43.8	14.8				0
73	188	64.5	10.2				0
74	158	52.9	11.5				0
75	183	62	7.8				0
76	95	52.3	21.1	2		1	3
77	239	74.4	30.6			1	1
78	310	101.8	15.3				0
79	105	111.6	43.4	1	1	2	4
80	153	123.9	9.2		1		1
81	215	71.8	12.7				0
82	229	53.2	9.8				0
83	172	75.8	15.9				0
84	129	55.7	9.8	1			1
85	155	47.1	16.6				0
86	120	145.9	21.7	1	1	1	3
87	118	137.7	11.7	1	1		2
88							0
89	175	87.9	19.8				0
90	68	88.9	13	2			2
91							0
92							0
93							0
94							0
95	96	320.5	46.9	2	3	2	7
96	90	215.9	38	2	2	2	6
97	41	293.6	49.1	3	2	2	7
98	93	73.7	19.3	2			2
99							0
100	185	64	9				0
101	10	111.2	84.5	4	1	2	7
102	117	51.5	19.4	1			1
103	235	34.7	14.2				0
104	204	366.1	3.6		3		3
105	30			3			3
106	51	271.4	23.4	2	2	1	5
107	137	69	23	1		1	2
108	274	80.4	3.1				0
109	27	99.9	59.1	3		2	5
110	49	87.6	323.3	3		4	7
111	132	18.2	17.6	1			1
112	32	72.5	6.6	3			3
113	134	73.6	20.9	1		1	2
114	108	132.3	17.3	1	1		2
115	76	148.2	9.4	2	1		3
116	101	70	5.1	1			1
117	251	40.3	12.9				0
118							0
119							0
120	80	79	18.7	2			2
121							0
122	166	115.8	72.8		1	2	3
123	79	71.9		2			2
124	243	54.1	6.3				0
125	38	202.2	23.7	3	2	1	6
126							0
127	156	109.2	30.3			1	1
128	53	265	14.1	2	2		4
129	31	340	193.2	3	3	3	9
130	227	103.8	12.9				0
131	220	53.4	98.3			2	2
132	33	137.2	35.7	3	1	2	6
133	28	139.5	26.5	3	1	1	5
134	204	39.7	12.6				0
135	240	88.5	12.4				0
136							0
137	98	600.5	11.5	2	4		6
138	151	39.3	13				0
139	168	46.5	13.8				0
140							0
141	208	323.1	4.2		3		3
142							0
143	298	29.1	6.8				0
144	42	241.6	6.9	3	2		5
145							0
146							0
147	299	66.5					0
148	151	52.6	10.9				0
149	39	43.1	43.8	3		2	5
150	213	29.9	9.5				0
151	325	33.3	16.1				0
152	179	67.7	44.2			2	2
153	229	89.9	16.4				0
154	176	262.5	6.7		2		2
155	178	411.3	12.1		3		3
156	187	30.8	8.8				0
157	89	111.9	13.7	2	1		3
158	106	37.4	19.7	1			1
159	62	52.1	14.2	2			2
160	12	485.9	80.4	4	4	2	10
161	52	66.1	13.6	2			2
162	163	50.3	15.2				0
163	84	198.2	80.2	2	2	2	6
164	264	39	10.4				0
165	159	81.9	13				0
166	27	383.5	40.9	3	3	2	8
167	64		17.1	2			2
168							0
169	50	207.7	78.2	2	2	2	6
170	190	57.8	23.6			1	1
171	54			2			2
172	151	25.1	6.7				0
173	199	61	19.9				0
174	120	104.9	17.8	1			1
175							0
176	70	200.5	51.9	2	2	2	6
177	272						0
178	133	448.1	14.2	1	4		5
179							0
180							0
181	52			2			2
182	104	107.5	11.3	1			1
183	222	82	8.5				0
184	206						0
185	207	55.1	19.1				0
186	79	98.4	45.5	2		2	4
187	315	74.5	15.5				0
188	134	133.3	10.6	1	1		2
189	100	448.1	17.6	1	4		5
190	143	90.4	15.3	1			1
191	397	32.1	7.6				0
192							0
193	548	34.1	9.9				0
194	199	14.7	32.5			2	2
195	75	102.5	14.8	2			2
196	96	55.9	16.4	2			2
197	250	88.4	16.8				0
198	199	91.4	17.3				0
199	145	161.3	11.7	1	1		2
200	455	79.9	16.4				0
201	179	120.3	9.9		1		1
202	11	123.3	34.2	4	1	2	7
203	60	66.2	15.7	2			2
204	103	42.3	10.9	1			1
205	116	82.1	17.2	1			1
206	26	284.7	14.9	3	2		5
207	59	73	111.1	2		3	5
208							0
209	267	264.6	19.3		2		2
210	105	29.1	18.3	1			1
211	135	220.5	16.8	1	2		3
212	92	78.3	28.3	2		1	3
213	256		16				0
214	65	74.6	16.4	2			2
215	205	37.7	11.8				0
216	158	217.9	22.1		2	1	3
217	219	122.3	19.1		1		1
218	185	38.7	22.4			1	1
219	102	55.4	13.8	1			1
220	238	108	18.8				0
221	106	60.3	13.1	1			1
222	227	36.1	10.5				0
223	254	123.4	18.2		1		1
224	176	75.6	41.4			2	2
225	89	102		2			2
226	156	52.6	15.1				0
227	41	34.4	27.8	3		1	4
228	248	64	9.4				0
229	136	42.6	18.1	1			1
230	45	155.4	91.5	3	1	2	6
231	107	78.5	12.4	1			1
232	254	60.2	14.1				0
233	111	53.9	5.9	1			1
234	133	604.9	14.2	1	4		5
235	159	103.5	16.7				0
236	168	88.9	22.1			1	1
237	93	170.7	31.7	2	2	1	5
238	163	96.3	10.3				0
239	451	65.4	6.4				0
240	58	93	26.2	2		1	3
241	213	47.3	25.8			1	1
242	163						0
243	236						0
244	104	98.1	15.5	1			1
245	231	39.8	9.8				0
246	27	56.3	26.6	3		1	4
247	221	65.1	17.2				0
248	160	123.9			1		1
249	410	33.1	21.6			1	1
250	189	66.3	17.4				0
251	100	188.9	7.5	1	2		3
252	69	288.3		2	2		4
253	54	49.9	16.4	2			2
254	273	118.7	7.7		1		1
255	191	69.3	6.9				0
256	187	73.4	29.8			1	1
257	361	131.9	11.7		1		1
258	228	33.8	15.2				0
259	69	240.7	23.7	2	2	1	5
260	93	87.7	13.9	2			2
261	186	44.6	28.7			1	1
262	161	143	31.2		1	1	2
263	205	143			1		1
264	169	22.4	25.8			1	1
265	20	27.4	19.5	3			3
266	409	149.5	27.7		1	1	2
267	91	74.6	16.4	2			2
268	302	28.3	11.4				0
269	164	69.9					0
270	172	34.9	14.3				0
271	291	120.4	8.9		1		1
272	63	84.5	35.6	2		2	4
273	297						0
274	235	81.7	39.3			2	2
275	115	47	11	1			1
276	84	68		2			2
277	192	118.6	13.8		1		1
278	74	275.2	34.8	2	2	2	6
279	140	71.8	9.3	1			1
280	243	63.3	23.5			1	1
281	319	102.4	8.8				0
282	98	42	19	2			2
283	112	77.8	42.5	1		2	3
284	116	221.2	10	1	2		3
285	196	89.3	30.5			1	1
286	439	60	15.1				0
287	215	32.9	11.8				0
288	261	70.8	27.4			1	1
289	192	41.7	19.7				0
290	169	47.9					0
291	143	81	9	1			1
292	130	111.2	10.9	1	1		2
293							0
294	185	73.7	8.8				0
295	50	72.4	10.4	2			2
296	161	28	10.7				0
297	162	64.2	11.9				0
298	183	51.6	11.2				0
299	114	384.5	18.2	1	3		4
300	248	92.9	9.7				0
301	171	44.1	12.7				0
302	203	349.5	13.7		3		3
303	114	35.2	12.5	1			1
304	285	73.9	38.5			2	2
305	233	350.4	13.1		3		3
306	135	38.7	18.2	1			1
307	46	64.8	56.6	3		2	5
308	186	25.9	18.7				0
309	212	78.2	15.5				0
310	182	51.4	16.2				0
311	6	106.6	30.6	4		1	5
312	142	33.4	16.2	1			1
313	120			1			1
314	229	48.3	17.6				0
315	30	24	18.2	3			3
316	98	60	15.2	2			2
317	56	314.3	111	2	3	3	8
318	108	104	12.8	1			1
319	423	77.6	11.9				0
320	371	39.4	15.5				0
321	231	125.7	20.5		1	1	2
322	203	382.8	15.5		3		3
323	181	72.2	11.2				0
324	232	56.3	22			1	1
325	55	228.4	11	2	2		4
326	27	473.5	236.2	3	4	4	11
327	146			1			1
328	101	345.6	19.1	1	3		4
329	112	124.3	9.1	1	1		2
330	14	417	65.9	4	3	2	9
331	108	66.7	13.3	1			1
332	229	124.2			1		1
333	124	127.6	11.9	1	1		2
334	151	151.4			1		1
335	91	72	21.9	2		1	3
336	160	280.6	10.5		2		2
337	45	366.9	111.1	3	3	3	9
338	62	225.8	100.8	2	2	2	6
339	254	88.5	12.8				0
340	127	73.3	17.8	1			1
341							0
342	206	50.9					0
343							0
344	67			2			2
345	112	49.1	22.7	1		1	2
346	80	114.3	11	2	1		3
347	37	29.5		3			3
348	56	307.9	48	2	3	2	7
349	156	18.5	13				0
350	180	367.6	8.9		3		3
351	142	49.7	6.4	1			1
352	306						0
353							0
354	254	33.9	10				0
355	330	58.6	8.9				0
356	582	164	18.8		1		1
357	191	44.2	7.5				0
358	217	48.5	7.9				0
359	174						0
360	178	65.2	35.3			2	2
361	116	428.3	20.8	1	3	1	5
362	264	28.4	19.9				0
363	47	146	13.9	3	1		4

## Sheet: Sheet5
DAY 8 ID	PLT	Cr	Tbil	PLT value assignment	CR value assignment	Tbil value assignment	SOFA score
1	55	345.6	22.5	2	3	1	6
2	291	90.8	12.5				0
3	119	128.3	10.9	1	1		2
4	209	37.9	14.5				0
5	419	50.3	5				0
6	101	138.2	45.2	1	1	2	4
7	56	461.7	49.5	2	4	2	8
8	153	244.8	14.1		2		2
9	268	34	5				0
10	248	66.6	4.6				0
11	341	70.3	11				0
12	152	39.2	21.4			1	1
13	155	65.2	12				0
14							0
15	29	412.5	103.6	3	3	3	9
16	193	52.2	9.6				0
17	51	291.3	61.3	2	2	2	6
18	370	67.2	9.5				0
19	291	64	8.3				0
20	70	419.3	28.9	2	3	1	6
21	338	37.2	18.3				0
22	232	35	22			1	1
23	140	46.3	14.2	1			1
24							0
25	29	919.4	28.9	3	4	1	8
26	271	42.8	12.5				0
27							0
28	298	38.4	10.5				0
29							0
30	119	171.7	22.8	1	2	1	4
31	223	36.8	13.7				0
32							0
33	402	55.8	6.4				0
34							0
35							0
36	221	31	14				0
37	158	26.6	12.9				0
38	192	173.6	6.8		2		2
39							0
40							0
41	464	29.3	9				0
42	154	46.8	6.7				0
43							0
44	308						0
45	323	34.4	10.9				0
46							0
47							0
48	56	83.7	11.5	2			2
49	158	102.6	4				0
50							0
51							0
52	147	48.2	19.7	1			1
53	270	61.7	48.1			2	2
54							0
55	43	295.4	34.8	3	2	2	7
56	374	161.3	3.6		1		1
57	263	62	8.2				0
58	264	13.7	6.9				0
59	229	61.5	32.2			2	2
60	241	72.7	10.7				0
61	169	161.7	11		1		1
62	204	25.6	22.9			1	1
63	59	265.6	13.9	2	2		4
64	488	62.1	8.7				0
65	140	165.4	8.5	1	1		2
66	285	25.7	4.4				0
67	65	94.2	88.5	2		2	4
68							0
69	358	68.1	11.8				0
70	9	184.1	15.3	4	2		6
71	29	148.3	92	3	1	2	6
72	269	20.9	10.9				0
73	263	58.5	7.5				0
74	262	41.7	8.2				0
75	144	70.8	9.8	1			1
76	175	33.7	12.7				0
77	281	95.4	23.9			1	1
78	310	69.9	10.6				0
79	52	93	19.7	2			2
80	184	60.5	12.2				0
81	187	52.9	5.1				0
82							0
83	307	57.8	9.5				0
84	27	127	34.9	3	1	2	6
85	336	52.9	11.3				0
86							0
87							0
88							0
89	85	522.2	9.3	2	4		6
90							0
91							0
92							0
93							0
94							0
95	45	220.7	199.4	3	2	3	8
96	63	224.6	23.2	2	2	1	5
97	6	295.1	108.4	4	2	3	9
98	245	53.7	15.2				0
99							0
100	321	42	16.4				0
101							0
102	249	56.5	29.8			1	1
103	244	48.1	10.6				0
104	405	509.1	34.3		4	2	6
105							0
106	112	237.5	29.4	1	2	1	4
107	61	331.4	21.3	2	3	1	6
108	231						0
109	282	62	12.7				0
110	53	30.2	146.5	2		3	5
111	55	27.2	12.5	2			2
112	4	96	49.4	4		2	6
113	170	82	16.7				0
114	188	95	13				0
115	184	326.7	15.5		3		3
116	56	132	10.6	2	1		3
117	374	40.6	9.1				0
118	217	35.5	15.6				0
119							0
120							0
121							0
122	417	75.6	16.9				0
123							0
124	260	50.4	10.1				0
125	26	362.5	132.7	3	3	3	9
126							0
127	229	84.5	16.7				0
128	464	70.5	9.2				0
129							0
130	242	48.4	9.9				0
131	337		29.3			1	1
132							0
133	11	230.7	122.3	4	2	3	9
134							0
135	183	180	14.4		2		2
136							0
137	43	500.6	11.2	3	4		7
138	122	112.2	14.8	1	1		2
139	102	86.9	24.9	1		1	2
140							0
141	363	241.4	8.6		2		2
142							0
143							0
144	24	238.7	19.8	3	2		5
145							0
146							0
147							0
148	142	51.5	17	1			1
149	7	67.7	347.1	4		4	8
150	238	42	11				0
151	391	32.5	15.4				0
152	115	54.4	35.7	1		2	3
153	64	111.6	22.1	2	1	1	4
154							0
155	234	378.8	15.4		3		3
156	164	23	7.6				0
157	89	88.5	15.8	2			2
158	93	79.9	20	2		1	3
159	151	58.5	10.9				0
160	4	131.4	172.8	4	1	3	8
161	91	58.2	9.9	2			2
162							0
163	197	205.2	64.4		2	2	4
164	213	45.1	11.1				0
165	210	76.1	19.1				0
166							0
167							0
168	303	47.1	10				0
169							0
170	576		13.2				0
171	208	38.2	15.4				0
172	303	37.1	10.4				0
173							0
174	159	162	28.4		1	1	2
175							0
176							0
177	520						0
178	136	421.8	15.6	1	3		4
179							0
180							0
181							0
182	54	92.6		2			2
183	340						0
184							0
185	168	40.7	17.4				0
186	166	35	32.5			2	2
187	476	75.9	13.2				0
188	160	116.9	13.3		1		1
189							0
190	59	163.6	94.1	2	1	2	5
191							0
192							0
193	680	24.8	9				0
194	101	14.7	135.6	1		3	4
195	257	96.9	17.2				0
196	169	34.9	24.2			1	1
197							0
198	184	77	17.5				0
199	223	136.7	16.5		1		1
200	392		29.4			1	1
201	41	193.4	9	3	2		5
202							0
203	43	60.5	13	3			3
204							0
205	231	59.1	13.2				0
206	41	311	9.9	3	3		6
207							0
208							0
209	120	134.8	35.7	1	1	2	4
210	165	24.2	29.9			1	1
211	71	53	11.4	2			2
212	97	155.9	37	2	1	2	5
213	321	68.5	14.2				0
214	69	107.5	18.6	2			2
215	230	34.2	16				0
216	68	141.1	121	2	1	3	6
217	197	102.1	17.9				0
218	350	36	6				0
219	100	52.7	17.1	1			1
220							0
221							0
222	122	35.2	12.2	1			1
223	192	118.6	18		1		1
224	149	75.7	36.7	1		2	3
225							0
226	361	67	15.4				0
227	108	59.1	18.2	1			1
228							0
229							0
230							0
231	258	57.4	11.8				0
232	502	60.1	16.6				0
233	183	36.6	6.6				0
234	152	759.5	30.3		4	1	5
235	174	75.6	22.5			1	1
236							0
237	140	126.1	37.4	1	1	2	4
238	91	81.9	11.3	2			2
239	250	57.2	8.8				0
240	168	38	10				0
241	29	107.8	129.9	3		3	6
242	93	34.4	9.3	2			2
243	209	32	11.3				0
244	32	270.2	39.2	3	2	2	7
245	233	95.5	13.5				0
246	91	84.1	15.8	2			2
247	218	79.3	19.6				0
248	174	102.6	20.8			1	1
249	534	29	12				0
250	306	57.7	9.3				0
251	72	147	10.4	2	1		3
252	69	161.6	10.7	2	1		3
253	46	65.8	34.5	3		2	5
254	263	116.2	16.7		1		1
255	194	84.3	8				0
256	233	62.3	21.8			1	1
257	325	118.7	14.5		1		1
258	193	36.7	17.3				0
259	127	162.4	26.1	1	1	1	3
260	241	50.6	12.9				0
261	95	122.9	102.2	2	1	3	6
262							0
263	232	96.8	14.9				0
264	134	27.7	32.1	1		2	3
265							0
266	320	107.5	15.6				0
267	52	43.5	29.1	2		1	3
268	155	29.7	10.4				0
269	310	60.2	14.2				0
270	93	33	28.8	2		1	3
271							0
272	239	82.8	18.4				0
273							0
274	180	78.5	22.1			1	1
275	265	43.8	10.8				0
276	116	75.5	18	1			1
277	209	92.8	16.2				0
278							0
279	178	60.7	21.7			1	1
280	488	59.4	15				0
281	357	126.2	7.1		1		1
282	20	136.2	32.4	3	1	2	6
283	211	72.8	16.4				0
284	168	160.5	16.9		1		1
285	206	76.4	26.5			1	1
286	377	47.5	9.1				0
287	218	31.6	7.1				0
288	277	48.7	69.4			2	2
289	146	79.1	27.4	1		1	2
290	241	40.1	11.2				0
291	43	386	5.4	3	3		6
292	250	92.2	18.2				0
293							0
294	256						0
295	200	64.7	7.7				0
296	188	49.8	13.1				0
297	305	63.4	10.8				0
298	214	45.7	12.5				0
299	194	373.1	21.7		3	1	4
300	203	80.4	9				0
301	122	42.7	3.5	1			1
302	339	303.1	10.5		3		3
303	153	50.6	16.5				0
304	348	113.4	24.6		1	1	2
305	117	515.1	12.9	1	4		5
306	163	31.1	16.1				0
307	81	65.7	69.2	2		2	4
308	113	28.6	12.6	1			1
309	125	70.8	21.2	1		1	2
310	304						0
311	25	66.2	30.9	3		1	4
312	207	40.5	18				0
313	137	21.5	15.8	1			1
314	247	79.3	16.4				0
315	109	41	15.3	1			1
316	239	97.1	19.2				0
317							0
318	115	90.6	16.5	1			1
319	332	83.6	11				0
320	318		19.6				0
321							0
322	87	261.5	23.6	2	2	1	5
323	269	81.6	12.6				0
324	266	38	13.6				0
325	69	117.9	13.5	2	1		3
326							0
327	233	63.9	10.7				0
328							0
329	45	315.5	19.6	3	3		6
330							0
331	159	47.5	9.8				0
332	316	88.6	13.5				0
333	282	85	5.6				0
334	228	77.7	7.6				0
335	193	64.2	22.1			1	1
336	191	214.7	10.2		2		2
337							0
338							0
339	307	106.2	13.8				0
340	210	51	36.4			2	2
341							0
342	267	7.9					0
343							0
344	124	75.2	50.6	1		2	3
345	192	24.7	27.4			1	1
346	93	72.1	18.7	2			2
347							0
348	36	449.2	71.3	3	4	2	9
349							0
350	155	303.1	8.7		3		3
351	115	65.8	8.4	1			1
352	201	81.7	10.7				0
353							0
354	144	30.9	9.6	1			1
355							0
356	849	116.7	9.6		1		1
357	246	28.1	5.3				0
358	317	53.3	11.6				0
359							0
360							0
361	143	402.8	20.1	1	3	1	5
362	133	35.3	15.1	1			1
363	38	91.2	10.7	3			3
