# Supplementary material for: Dynamic platelet profiles in the emergency department and their predictive value for 28-day all-cause mortality in septic patients
Source: PLoS One. 2026 May 6;21(5):e0348282. doi: 10.1371/journal.pone.0348282 (PMC13148708; doi:10.1371/journal.pone.0348282)
Supplement: S3 Data — Excel version of SPSS data for Tables 1–4.xls. This file contains the analysis-ready dataset derived from S1 Data, formatted for SPSS to replicate the descriptive statistics (Table 1), univariable Cox regression (Table 2), and multivariable Cox regression analyses for platelet nadir (Table 3) and magnitude of platelet decline (Table 4). (XLS) [file pone.0348282.s003.xls]

## Sheet: Dataset_for_Tables_1_to_4
ID	Gender	Age	Survival time	Survival status	Site of infection	Pathogen detected	Gram-positive	Gram-negative	Other pathogens (including fungi, viruses, and atypical pathogens)	Respiratory tract	Urinary tract	Abdominal	Other infection sites （included skin and soft tissue, central nervous system, and bloodstream infections.）	HBP	CHD	T2DM	Cerebrovascular disease	Baseline platelet count	Platelet nadir	Days to platelet nadir	Platelet nadir timing group	Magnitude of Platelet Decline	Platelet nadir group（0.normal；1.mild reduction；2.moderate reduction；3.severe reduction 4.profound reduction ）	Magnitude of platelet decline groups（0.Stable group；1. Floor-effect group ；2.Moderate decline group；3.Severe decline group ）	SOFA	Lac	ISTH_DIC	APACHE_II	Charlson_Index	Charlson_group	Liver cirrhosis	End-stage renal disease (ESRD)	High_risk_antibiotic_use	number_High_risk_antibiotic_use	Age_5years	Baseline_platelet_per10	Nadir_platelet_per10	SOFA_Day3	SOFA_Day5	SOFA_Day8
1	1	87	9	1	1	1	0	0	1	1	0	0	0	1	0	0	0	205	55	5	4	73.2	2	3	6	1	0	21	8	3	0	0	0	0	17.4	20.5	5.5	0	1	6
2	1	70	9	1	1	0	0	0	0	1	0	0	0	0	0	0	0	421	276	4	0	34.4	0	2	6	4.9	4	19	7	3	0	0	1	1	14	42.1	27.6	0	0	0
3	1	84	12	0	1	1	0	1	0	1	0	0	0	0	0	0	1	115	105	2	2	8.7	1	0	8	3	0	25	1	1	0	0	1	2	16.8	11.5	10.5	2	2	2
4	2	89	34	0	1	1	0	1	0	1	0	0	0	1	1	0	1	296	209	5	0	29.4	0	0	4	0.9	0	21	3	2	0	0	1	2	17.8	29.6	20.9	0	0	0
5	1	79	29	0	1	1	1	1	1	1	0	0	0	0	1	1	1	554	419	5	0	24.4	0	0	2	0.8	0	11	8	3	0	0	1	1	15.8	55.4	41.9	0	0	0
6	1	81	23	0	1	1	1	1	1	1	0	0	0	0	0	0	0	126	48	3	3	61.9	3	3	12	4.5	2	36	6	3	0	0	0	0	16.2	12.6	4.8	5	4	4
7	1	77	8	1	1	0	0	0	0	1	0	0	0	0	0	0	0	493	56	5	4	88.6	2	3	12	9.1	0	22	6	3	0	0	1	1	15.4	49.3	5.6	3	4	8
8	2	70	20	1	2	1	0	1	0	0	1	0	0	1	0	0	0	34	34	1	1	0	3	1	10	1.5	2	10	2	2	0	0	1	2	14	3.4	3.4	5	4	2
9	1	70	12	0	1	1	1	1	1	1	0	0	0	0	0	0	1	261	142	2	2	45.6	1	2	10	2.3	0	29	6	3	0	0	1	1	14	26.1	14.2	1	0	0
10	2	65	9	0	2	1	0	1	0	0	1	0	0	0	0	0	0	264	227	2	0	14	0	0	3	0.6	0	12	2	2	0	0	1	2	13	26.4	22.7	0	0	0
11	1	90	27	1	2	0	0	0	0	0	1	0	0	1	0	1	0	119	81	4	3	31.9	2	2	12	3.3	1	26	7	3	0	0	1	2	18	11.9	8.1	3	2	0
12	1	76	10	0	1	0	0	0	0	1	0	0	0	1	0	1	1	150	120	3	3	20	1	0	5	1.6	0	26	4	3	0	0	1	2	15.2	15	12	1	2	1
13	1	91	24	0	1	1	1	1	0	1	0	0	0	1	0	0	0	70	55	2	2	21.4	2	0	9	0.7	3	21	4	3	0	0	1	2	18.2	7	5.5	2	2	0
14	1	71	7	1	1	1	0	1	0	1	0	0	0	1	0	0	0	171	82	3	3	52	2	3	8	2.4	3	15	6	3	0	0	1	1	14.2	17.1	8.2	1	4	0
15	1	77	11	1	1	1	0	1	0	1	0	0	0	0	0	0	0	108	7	2	2	93.5	4	3	11	3.8	4	14	1	1	0	0	1	1	15.4	10.8	0.7	8	8	9
16	2	76	10	0	2	0	0	0	0	0	1	0	0	0	0	0	0	113	113	1	1	0	1	0	4	51	0	10	0	1	0	0	1	3	15.2	11.3	11.3	0	0	0
17	2	85	7	1	2	1	0	1	0	0	1	0	0	0	1	0	1	326	49	3	3	85	3	3	8	1.4	3	33	4	3	0	0	1	2	17	32.6	4.9	1	6	6
18	2	78	50	0	1	1	0	1	0	1	0	0	0	1	0	1	1	422	351	3	0	16.8	0	0	5	0.8	0	16	7	3	0	0	1	2	15.6	42.2	35.1	0	0	0
19	1	86	33	0	1	1	1	0	0	1	0	0	0	1	0	1	0	452	222	4	0	50.9	0	3	6	4.4	3	14	3	2	0	0	1	1	17.2	45.2	22.2	1	1	0
20	1	70	14	1	3	1	0	1	0	0	0	1	0	1	0	1	1	409	70	5	4	82.9	2	3	5	5.6	4	18	1	1	0	0	1	2	14	40.9	7	4	4	6
21	2	74	26	0	1	0	0	0	0	1	0	0	0	1	0	1	1	327	52	2	2	84.1	2	3	9	2.5	0	33	2	2	0	0	1	1	14.8	32.7	5.2	2	2	0
22	2	76	37	0	3	0	0	0	0	0	0	1	0	1	0	0	0	133	133	1	1	0	1	0	4	0.8	0	18	1	1	0	0	1	1	15.2	13.3	13.3	1	1	1
23	1	92	53	0	2	1	1	0	0	0	1	0	0	0	0	0	1	182	83	3	3	54.4	2	3	8	1.6	0	23	3	2	0	0	1	1	18.4	18.2	8.3	1	2	1
24	2	87	7	1	2	0	0	0	0	0	1	0	0	0	0	0	0	199	38	3	3	80.9	3	3	11	11.4	0	37	4	3	0	0	1	1	17.4	19.9	3.8	7	7	0
25	1	83	7	1	3	1	1	0	0	0	0	1	0	1	1	1	0	210	29	5	4	86.2	3	3	11	18.7	3	25	5	3	0	1	1	1	16.6	21	2.9	4	8	8
26	2	83	23	0	3	1	0	1	0	0	0	1	0	1	0	0	1	105	94	2	2	10.5	2	0	8	0.8	0	24	3	2	0	0	1	2	16.6	10.5	9.4	2	1	0
27	2	81	4	0	3	0	0	0	0	0	0	1	0	1	1	1	0	268	266	2	0	0.7	0	0	2	0.6	0	10	4	3	0	0	1	1	16.2	26.8	26.6	0	0	0
28	2	88	20	0	2	1	1	0	0	0	1	0	0	0	0	0	0	218	167	2	0	23.4	0	0	4	1	0	31	1	1	0	0	1	1	17.6	21.8	16.7	0	0	0
29	1	97	9	1	1	0	0	0	0	1	0	0	0	0	1	0	0	206	106	4	3	48.5	1	2	5	3.1	3	25	4	3	0	0	1	1	19.4	20.6	10.6	2	5	0
30	1	81	14	1	1	0	0	0	0	1	0	0	0	0	0	0	0	107	50	3	3	53.3	2	3	12	2.3	3	26	7	3	0	0	1	2	16.2	10.7	5	6	5	4
31	2	85	18	0	3	0	0	0	0	0	0	1	0	1	0	0	0	299	117	3	3	60.9	1	3	2	3	0	24	5	3	0	0	1	1	17	29.9	11.7	1	1	0
32	1	30	8	0	3	0	0	0	0	0	0	1	0	0	0	0	0	213	160	3	0	24.9	0	0	2	51	2	7	0	1	0	0	0	0	6	21.3	16	0	0	0
33	1	82	16	0	3	0	0	0	0	0	0	1	0	0	1	0	0	275	166	2	0	39.6	0	2	2	51	2	9	1	1	0	0	1	1	16.4	27.5	16.6	0	0	0
34	1	85	2	1	2	1	0	1	0	0	1	0	0	1	0	0	0	113	113	1	1	0	1	0	10	0.7	0	30	2	2	0	1	0	0	17	11.3	11.3	0	0	0
35	2	80	3	1	1	1	1	1	0	1	0	0	0	1	1	1	1	261	261	1	0	0	0	0	8	2.3	2	16	5	3	0	0	1	1	16	26.1	26.1	0	0	0
36	1	62	16	0	1	1	0	1	0	1	0	0	0	1	0	0	1	266	221	5	0	16.9	0	0	2	0.6	0	11	4	3	0	0	1	1	12.4	26.6	22.1	0	0	0
37	1	67	30	0	3	0	0	0	0	0	0	1	0	1	0	0	1	283	109	4	3	61.5	1	3	11	0.7	0	22	3	2	0	0	1	1	13.4	28.3	10.9	2	1	0
38	2	82	12	1	1	1	0	1	0	1	0	0	0	1	1	1	1	288	163	4	0	43.4	0	2	11	16.3	2	36	6	3	0	0	0	0	16.4	28.8	16.3	0	1	2
39	2	96	5	1	1	1	0	1	0	1	0	0	0	0	1	0	0	592	171	3	0	71.1	0	3	11	2	0	30	0	1	0	0	1	1	19.2	59.2	17.1	2	1	0
40	1	94	3	1	1	1	0	0	1	1	0	0	0	0	0	0	0	765	765	1	0	0	0	0	9	1.4	0	29	2	2	0	0	1	1	18.8	76.5	76.5	1	0	0
41	2	81	25	0	1	1	0	1	1	1	0	0	0	1	1	1	0	246	143	3	3	41.9	1	2	6	3	0	20	2	2	0	0	0	0	16.2	24.6	14.3	0	1	0
42	2	81	27	0	3	0	0	0	0	0	0	1	0	1	1	0	0	190	61	4	3	67.9	2	3	5	1	0	24	7	3	0	0	1	1	16.2	19	6.1	3	3	0
43	1	86	8	1	1	0	0	0	0	1	0	0	0	1	0	0	0	169	55	4	3	67.5	2	3	9	51	0	22	2	2	0	0	1	1	17.2	16.9	5.5	4	4	0
44	2	68	12	0	3	0	0	0	0	0	0	1	0	0	0	0	0	59	45	2	2	23.7	3	0	6	51	3	16	0	1	0	0	1	1	13.6	5.9	4.5	6	2	0
45	2	77	40	0	2	1	1	1	0	0	1	0	0	0	0	0	0	195	60	4	3	69.2	2	3	12	3.6	0	28	2	2	0	0	1	2	15.4	19.5	6	1	3	0
46	1	84	7	0	3	0	0	0	0	0	0	1	0	0	0	0	0	285	211	2	0	26	0	0	3	51	0	11	1	1	0	0	1	1	16.8	28.5	21.1	0	0	0
47	1	74	10	0	3	0	0	0	0	0	0	1	0	0	0	0	0	240	240	1	0	0	0	0	3	0.8	2	12	1	1	0	0	0	0	14.8	24	24	0	0	0
48	1	84	29	0	3	1	0	1	0	0	0	1	0	0	1	1	0	154	25	4	3	83.8	3	3	12	2.5	0	35	6	3	0	0	1	2	16.8	15.4	2.5	3	6	2
49	1	87	26	0	1	1	1	1	0	1	0	0	0	1	1	0	0	236	132	4	3	44.1	1	2	7	1.5	0	25	2	2	0	0	1	2	17.4	23.6	13.2	1	2	0
50	1	78	18	0	1	0	0	0	0	1	0	0	0	0	0	1	1	314	201	4	0	36	0	2	9	51	0	19	7	3	0	0	1	1	15.6	31.4	20.1	1	0	0
51	1	77	2	1	1	1	1	0	0	1	0	0	0	1	1	1	0	206	91	2	2	55.8	2	3	5	1.5	0	13	3	2	0	0	1	1	15.4	20.6	9.1	6	0	0
52	2	84	20	0	3	1	0	1	0	0	0	1	0	1	0	1	1	163	73	3	3	55.2	2	3	8	7.3	3	13	7	3	1	0	1	2	16.8	16.3	7.3	4	4	1
53	1	77	34	0	1	1	0	1	0	1	0	0	0	1	1	0	1	151	124	4	3	17.9	1	0	3	1.2	0	18	5	3	0	0	1	2	15.4	15.1	12.4	2	1	2
54	2	85	5	1	1	1	0	0	1	1	0	0	0	1	1	1	0	227	75	3	3	67	2	3	5	0.6	0	25	6	3	0	0	1	1	17	22.7	7.5	1	2	0
55	1	75	28	1	1	1	0	1	1	1	0	0	0	1	0	0	0	280	43	5	4	84.6	3	3	14	5.6	3	36	4	3	0	0	1	3	15	28	4.3	2	2	7
56	2	68	9	0	3	0	0	0	0	0	0	1	0	1	0	1	0	194	181	2	0	6.7	0	0	9	1.6	3	24	0	1	0	0	0	0	13.6	19.4	18.1	3	2	1
57	2	75	17	0	3	0	0	0	0	0	0	1	0	1	1	1	0	389	121	3	3	68.9	1	3	5	1.8	0	35	2	2	0	0	0	0	15	38.9	12.1	1	1	0
58	2	76	30	0	2	1	0	1	0	0	1	0	0	0	1	1	0	262	167	2	0	36.3	0	2	3	1.6	0	19	3	2	0	0	1	2	15.2	26.2	16.7	2	0	0
59	1	42	15	0	3	1	0	1	0	0	0	1	0	0	0	0	0	103	66	2	2	35.9	2	2	6	2.1	0	8	0	1	0	0	1	1	8.4	10.3	6.6	4	3	2
60	1	76	20	0	1	1	0	1	0	1	0	0	0	1	1	0	0	128	128	1	1	0	1	0	9	1	0	15	8	3	0	0	1	1	15.2	12.8	12.8	2	0	0
61	2	86	14	0	2	1	0	1	0	0	1	0	0	1	1	0	0	111	87	2	2	21.6	2	0	5	2.4	0	16	1	1	0	0	1	1	17.2	11.1	8.7	3	2	1
62	1	78	20	0	3	1	0	0	1	0	0	1	0	0	0	1	1	398	177	4	0	55.5	0	3	7	1.2	0	22	8	3	0	0	1	1	15.6	39.8	17.7	0	1	1
63	1	67	11	1	1	1	1	0	1	1	0	0	0	0	0	1	1	333	59	5	4	82.3	2	3	12	7.5	0	29	8	3	0	0	0	0	13.4	33.3	5.9	0	2	4
64	2	78	14	0	2	1	1	0	1	0	1	0	0	1	0	1	0	244	244	1	0	0	0	0	6	1.1	0	23	1	1	0	0	1	1	15.6	24.4	24.4	0	0	0
65	2	61	13	0	1	1	1	0	0	1	0	0	0	1	1	0	0	133	127	2	2	4.5	1	0	5	0.9	0	12	3	2	0	0	1	2	12.2	13.3	12.7	2	2	2
66	1	93	45	0	4	1	1	1	1	0	0	0	1	0	0	0	1	211	95	3	3	55	2	3	5	2.8	0	21	3	2	0	0	1	3	18.6	21.1	9.5	0	2	0
67	2	75	10	1	2	1	1	0	0	0	1	0	0	1	1	1	0	154	16	4	3	89.6	4	3	12	5.5	0	31	4	3	0	0	1	3	15	15.4	1.6	2	5	4
68	2	78	4	1	1	0	0	0	0	1	0	0	0	0	0	0	0	391	214	2	0	45.3	0	2	11	4	0	31	1	1	0	0	1	1	15.6	39.1	21.4	2	0	0
69	1	68	13	0	3	1	0	1	0	0	0	1	0	0	1	0	0	146	69	2	2	52.7	2	3	8	2.4	0	20	1	1	0	0	1	2	13.6	14.6	6.9	2	2	0
70	1	88	22	1	1	1	0	1	0	1	0	0	0	1	0	0	1	95	9	5	4	90.5	4	3	15	9.2	1	35	3	2	0	0	1	1	17.6	9.5	0.9	7	6	6
71	1	93	14	1	1	1	1	0	0	1	0	0	0	0	0	1	0	211	29	5	4	86.3	3	3	13	3	0	29	1	1	0	0	1	2	18.6	21.1	2.9	4	4	6
72	2	83	42	0	2	1	0	1	0	0	1	0	0	0	0	1	0	318	107	4	3	66.4	1	3	9	4.8	0	30	5	3	0	0	1	2	16.6	31.8	10.7	0	0	0
73	1	85	9	0	2	1	0	1	0	0	1	0	0	0	0	0	1	241	177	2	0	26.6	0	0	6	2	0	22	2	2	0	0	1	1	17	24.1	17.7	0	0	0
74	1	87	13	0	2	1	0	1	1	0	1	0	0	1	1	0	1	178	139	2	2	21.9	1	0	8	3.4	0	19	4	3	0	0	1	1	17.4	17.8	13.9	1	0	0
75	2	64	28	1	4	1	0	1	0	0	0	0	1	0	0	1	0	223	144	5	4	35.4	1	2	7	2.1	3	15	1	1	0	0	1	2	12.8	22.3	14.4	0	0	1
76	2	81	33	0	2	1	0	1	0	0	1	0	0	1	0	0	0	213	94	4	3	55.9	2	3	6	0.9	0	23	2	2	0	0	1	2	16.2	21.3	9.4	1	3	0
77	1	76	11	0	1	1	0	1	0	1	0	0	0	1	1	0	1	262	217	2	0	17.2	0	0	3	2.1	0	18	8	3	0	0	1	3	15.2	26.2	21.7	0	1	1
78	1	73	16	0	1	0	0	0	0	1	0	0	0	0	0	0	1	442	310	3	0	29.9	0	0	7	5	0	21	4	3	0	0	1	2	14.6	44.2	31	0	0	0
79	1	83	21	1	1	0	0	0	0	1	0	0	0	1	0	1	1	152	52	5	4	65.8	2	3	11	14.4	2	28	4	3	0	0	1	2	16.6	15.2	5.2	5	4	2
80	1	91	32	0	1	1	0	1	0	1	0	0	0	1	0	1	0	220	146	2	2	33.6	1	2	8	1.6	0	26	1	1	0	0	1	1	18.2	22	14.6	2	1	0
81	2	79	13	1	1	1	0	1	0	1	0	0	0	0	0	1	1	335	187	5	0	44.2	0	2	5	0.9	0	19	4	3	0	0	1	1	15.8	33.5	18.7	0	0	0
82	1	68	7	1	4	0	0	0	0	0	0	0	1	0	0	1	0	336	95	4	3	71.7	2	3	13	8.9	0	28	1	1	0	0	1	2	13.6	33.6	9.5	1	0	0
83	1	72	19	0	3	1	0	1	0	0	0	1	0	0	1	1	0	113	113	1	1	0	1	0	11	2.8	0	23	2	2	0	0	1	1	14.4	11.3	11.3	1	0	0
84	2	93	15	1	1	1	0	1	1	1	0	0	0	1	0	0	0	144	27	5	4	81.3	3	3	7	0.8	3	29	2	2	0	0	1	2	18.6	14.4	2.7	1	1	6
85	2	87	22	0	2	1	0	1	0	0	1	0	0	0	0	0	0	194	155	3	0	20.1	0	0	4	1.7	0	15	0	1	0	0	1	1	17.4	19.4	15.5	1	0	0
86	1	93	7	1	1	1	1	0	0	1	0	0	0	1	0	1	0	607	20	4	3	96.7	3	3	9	3.4	3	28	4	3	0	0	1	1	18.6	60.7	2	1	3	0
87	2	77	8	1	1	0	0	0	0	1	0	0	0	0	1	0	0	212	102	4	3	51.9	1	3	8	1	0	23	5	3	0	0	1	1	15.4	21.2	10.2	3	2	0
88	1	76	3	1	1	0	0	0	0	1	0	0	0	0	1	0	1	131	131	1	1	0	1	0	9	5.6	1	34	7	3	0	0	1	2	15.2	13.1	13.1	0	0	0
89	1	57	21	1	4	1	0	1	0	0	0	0	1	1	0	0	0	225	85	5	4	62.2	2	3	2	0.7	0	12	0	1	0	0	1	2	11.4	22.5	8.5	0	0	6
90	2	68	6	1	2	1	0	1	0	0	1	0	0	1	0	0	0	397	68	3	3	82.9	2	3	9	6.8	0	34	6	3	0	0	1	1	13.6	39.7	6.8	0	2	0
91	2	82	3	1	1	0	0	0	0	1	0	0	0	0	1	0	0	243	158	2	0	35	0	2	6	2.5	0	26	8	3	0	0	0	0	16.4	24.3	15.8	1	0	0
92	2	52	3	1	4	1	0	1	1	0	0	0	1	0	0	1	0	142	95	2	2	33.1	2	2	8	3.3	3	15	1	1	0	0	1	1	10.4	14.2	9.5	2	0	0
93	1	84	3	1	3	0	0	0	0	0	0	1	0	1	1	0	1	248	181	2	0	27	0	0	9	3.3	0	17	5	3	0	0	0	0	16.8	24.8	18.1	7	0	0
94	2	82	5	1	1	1	0	1	0	1	0	0	0	0	0	0	0	107	107	1	1	0	1	0	10	0.8	1	37	7	3	0	0	1	2	16.4	10.7	10.7	2	0	0
95	2	62	11	1	3	1	0	1	0	0	0	1	0	0	0	0	0	86	12	4	3	86	4	3	10	1.2	4	15	0	1	0	0	1	2	12.4	8.6	1.2	8	7	8
96	1	51	12	0	4	1	0	1	1	0	0	0	1	1	0	0	0	95	63	2	2	33.7	2	2	12	5	4	32	5	3	0	0	1	1	10.2	9.5	6.3	6	6	5
97	1	79	8	1	3	1	0	0	1	0	0	1	0	1	1	0	1	182	6	5	4	96.7	4	3	3	12.4	0	10	3	2	0	0	1	2	15.8	18.2	0.6	2	7	9
98	2	87	24	1	3	1	0	1	1	0	0	1	0	0	0	0	0	211	57	4	3	73	2	3	2	51	3	7	1	1	0	0	1	1	17.4	21.1	5.7	1	2	0
99	1	69	3	1	1	0	0	0	0	1	0	0	0	1	0	1	1	47	44	2	2	6.4	3	1	13	5.1	3	34	5	3	0	0	1	1	13.8	4.7	4.4	3	0	0
100	1	51	45	0	4	1	0	1	0	0	0	0	1	1	0	1	1	261	142	2	2	45.6	1	2	7	3	0	24	1	1	0	0	0	0	10.2	26.1	14.2	1	0	0
101	2	83	5	1	3	0	0	0	0	0	0	1	0	0	0	0	0	148	10	3	3	93.2	4	3	11	5.2	0	28	2	2	0	0	0	0	16.6	14.8	1	6	7	0
102	1	84	11	1	1	1	0	1	0	1	0	0	0	1	0	0	1	330	111	4	3	66.4	1	3	6	5	0	16	2	2	0	0	1	1	16.8	33	11.1	1	1	1
103	1	62	18	0	1	1	1	1	1	1	0	0	0	0	0	0	1	266	194	2	0	27.1	0	0	6	10.3	0	20	4	3	0	0	1	1	12.4	26.6	19.4	0	0	0
104	2	71	16	0	1	1	0	1	0	1	0	0	0	1	1	1	0	207	204	3	0	1.4	0	0	6	1	0	11	5	3	0	1	0	0	14.2	20.7	20.4	4	3	6
105	1	72	5	1	3	0	0	0	0	0	0	1	0	1	0	0	0	81	30	3	3	63	3	3	7	51	1	14	2	2	0	0	1	1	14.4	8.1	3	4	3	0
106	2	87	9	0	2	1	0	0	1	0	1	0	0	1	0	1	0	146	37	2	2	74.7	3	3	9	9.2	3	25	4	3	0	0	1	2	17.4	14.6	3.7	7	5	4
107	1	86	16	1	1	1	0	1	0	1	0	0	0	1	0	0	1	244	61	5	4	75	2	3	7	5.1	0	33	1	1	0	0	1	1	17.2	24.4	6.1	1	2	6
108	2	66	9	0	1	0	0	0	0	1	0	0	0	0	0	0	0	334	199	4	0	40.4	0	2	3	0.3	3	11	2	2	0	0	1	2	13.2	33.4	19.9	0	0	0
109	2	89	35	0	3	0	0	0	0	0	0	1	0	0	0	0	0	93	15	2	2	83.9	4	3	14	13	1	25	2	2	0	0	1	2	17.8	9.3	1.5	8	5	0
110	1	40	25	1	3	1	0	1	0	0	0	1	0	1	0	0	0	28	28	1	1	0	3	1	13	7.2	4	21	3	2	1	0	0	0	8	2.8	2.8	8	7	5
111	2	56	18	1	4	1	1	1	1	0	0	0	1	0	0	0	0	152	55	5	4	63.8	2	3	8	1	3	27	1	1	0	0	1	2	11.2	15.2	5.5	2	1	2
112	2	83	17	1	1	1	0	1	0	1	0	0	0	0	0	0	1	116	4	5	4	96.6	4	3	13	5.5	0	37	1	1	0	0	1	3	16.6	11.6	0.4	3	3	6
113	1	75	25	0	3	0	0	0	0	0	0	1	0	1	0	0	0	116	110	2	2	5.2	1	0	4	1.6	0	11	0	1	0	0	1	1	15	11.6	11	1	2	0
114	2	68	13	0	4	1	1	0	0	0	0	0	1	1	0	1	1	272	105	4	3	61.4	1	3	7	1.6	0	26	3	2	0	0	1	1	13.6	27.2	10.5	2	2	0
115	2	86	16	1	1	0	0	0	0	1	0	0	0	1	1	0	0	129	76	3	3	41.1	2	2	10	1.3	0	25	4	3	0	0	1	2	17.2	12.9	7.6	3	3	3
116	2	42	11	1	4	1	0	1	0	0	0	0	1	0	0	0	0	211	56	5	4	73.5	2	3	7	1.5	3	20	3	2	0	0	1	2	8.4	21.1	5.6	0	1	3
117	1	68	30	0	1	1	0	1	0	1	0	0	0	0	0	0	1	243	196	2	0	19.3	0	0	6	1.9	0	16	2	2	0	0	0	0	13.6	24.3	19.6	0	0	0
118	1	92	30	0	1	1	0	1	0	1	0	0	0	0	0	0	0	291	203	4	0	30.2	0	2	11	5.9	0	37	2	2	0	0	0	0	18.4	29.1	20.3	0	0	0
119	1	83	8	0	2	1	0	1	0	0	1	0	0	0	0	0	0	118	118	1	1	0	1	0	4	2.8	0	15	0	1	0	0	1	1	16.6	11.8	11.8	1	0	0
120	2	86	6	1	2	0	0	0	0	0	1	0	0	0	0	0	0	217	80	3	3	63.1	2	3	3	2.2	3	35	1	1	0	0	0	0	17.2	21.7	8	2	2	0
121	2	90	2	1	3	0	0	0	0	0	0	1	0	0	0	0	0	392	392	1	0	0	0	0	2	51	3	28	1	1	0	0	0	0	18	39.2	39.2	0	0	0
122	1	56	13	0	3	1	1	0	0	0	0	1	0	1	1	1	0	156	156	1	0	0	0	0	5	3.3	3	11	2	2	0	0	0	0	11.2	15.6	15.6	7	3	0
123	2	87	30	0	1	0	0	0	0	1	0	0	0	1	0	1	1	289	79	3	3	72.7	2	3	10	5.4	0	19	4	3	0	0	0	0	17.4	28.9	7.9	3	2	0
124	2	91	69	0	1	1	1	1	1	1	0	0	0	0	1	0	1	308	243	2	0	21.1	0	0	7	2.9	3	27	7	3	0	0	1	1	18.2	30.8	24.3	0	0	0
125	2	82	8	1	1	1	0	1	0	1	0	0	0	0	1	0	0	184	26	5	4	85.9	3	3	7	2.4	0	28	2	2	0	0	1	1	16.4	18.4	2.6	4	6	9
126	1	80	3	1	1	1	0	0	1	1	0	0	0	0	0	0	0	202	137	2	2	32.2	1	2	7	1.5	0	19	2	2	0	0	1	1	16	20.2	13.7	3	0	0
127	1	82	23	0	1	1	0	1	0	1	0	0	0	0	1	1	1	173	132	2	2	23.7	1	0	11	1.6	0	21	4	3	0	0	1	2	16.4	17.3	13.2	3	1	0
128	2	70	40	0	2	1	0	1	0	0	1	0	0	0	0	0	1	138	53	3	3	61.6	2	3	10	1.5	0	22	5	3	0	1	1	1	14	13.8	5.3	5	4	0
129	1	82	5	1	3	1	0	1	0	0	0	1	0	0	0	0	0	69	31	3	3	55.1	3	3	14	9.3	3	32	2	2	0	0	1	1	16.4	6.9	3.1	7	9	0
130	1	93	33	0	1	1	0	1	0	1	0	0	0	1	0	1	1	270	187	4	0	30.7	0	2	10	1.5	0	21	4	3	0	0	1	2	18.6	27	18.7	1	0	0
131	1	59	8	0	3	0	0	0	0	0	0	1	0	1	0	1	0	370	220	3	0	40.5	0	2	7	3.2	2	20	2	2	0	0	1	2	11.8	37	22	2	2	1
132	1	58	4	1	1	1	0	1	0	1	0	0	0	0	0	0	0	133	33	3	3	75.2	3	3	11	7	3	19	0	1	0	0	1	1	11.6	13.3	3.3	6	6	0
133	1	81	8	1	4	1	0	1	0	0	0	0	1	0	0	0	0	178	11	5	4	93.8	4	3	11	2.9	0	33	1	1	0	0	1	1	16.2	17.8	1.1	3	5	9
134	1	53	7	1	1	1	1	0	0	1	0	0	0	1	0	1	0	300	204	3	0	32	0	2	5	1.4	0	21	3	2	0	0	1	1	10.6	30	20.4	0	0	0
135	1	81	10	1	1	1	1	0	0	1	0	0	0	1	1	1	0	365	183	5	0	49.9	0	2	2	6.6	0	14	6	3	0	0	1	2	16.2	36.5	18.3	1	0	2
136	1	61	10	0	1	0	0	0	0	1	0	0	0	0	0	0	0	627	591	2	0	5.7	0	0	5	5.2	0	19	0	1	0	0	0	0	12.2	62.7	59.1	0	0	0
137	2	84	15	1	1	0	0	0	0	1	0	0	0	0	0	1	1	168	43	4	3	74.4	3	3	10	8.5	0	31	8	3	0	1	0	0	16.8	16.8	4.3	5	6	7
138	2	93	18	1	1	1	0	1	0	1	0	0	0	1	1	0	1	192	122	5	4	36.5	1	2	6	2	0	25	5	3	0	0	1	1	18.6	19.2	12.2	0	0	2
139	1	89	20	1	2	1	0	1	0	0	1	0	0	0	0	1	1	194	102	5	4	47.4	1	2	5	0.9	0	16	7	3	0	0	1	1	17.8	19.4	10.2	0	0	2
140	2	81	3	1	3	1	0	1	0	0	0	1	0	1	1	0	0	115	58	2	2	49.6	2	2	9	5.7	0	17	1	1	0	0	1	1	16.2	11.5	5.8	5	0	0
141	2	88	8	0	2	1	0	1	0	0	1	0	0	0	1	0	0	196	196	1	0	0	0	0	12	3.1	3	26	6	3	0	1	0	0	17.6	19.6	19.6	4	3	2
142	1	84	3	1	1	1	0	1	0	1	0	0	0	0	1	0	0	111	79	2	2	28.8	2	0	10	3.3	3	26	2	2	0	0	1	1	16.8	11.1	7.9	5	0	0
143	2	58	10	0	1	1	0	1	0	1	0	0	0	1	0	0	1	438	298	3	0	32	0	2	6	3.7	3	24	4	3	0	0	1	1	11.6	43.8	29.8	0	0	0
144	1	58	6	1	1	0	0	0	0	1	0	0	0	1	0	0	0	132	24	5	4	81.8	3	3	9	0.6	3	27	2	2	0	0	1	1	11.6	13.2	2.4	2	5	5
145	2	88	3	1	3	0	0	0	0	0	0	1	0	0	0	0	1	101	74	2	2	26.7	2	0	9	2.4	0	25	1	1	0	0	0	0	17.6	10.1	7.4	3	0	0
146	2	95	8	1	2	1	1	0	0	0	1	0	0	0	0	0	0	152	35	2	2	77	3	3	13	2.3	0	30	2	2	0	0	1	2	19	15.2	3.5	4	0	0
147	2	78	5	0	1	0	0	0	0	1	0	0	0	0	0	0	0	373	299	3	0	19.8	0	0	6	3.3	3	14	0	1	0	0	0	0	15.6	37.3	29.9	0	0	0
148	2	98	28	1	1	1	1	0	0	1	0	0	0	1	0	0	0	193	105	4	3	45.6	1	2	8	5.1	0	27	1	1	0	0	1	1	19.6	19.3	10.5	0	0	1
149	2	87	13	1	1	1	0	1	0	1	0	0	0	0	0	0	0	414	7	5	4	98.3	4	3	11	7.3	0	32	2	2	0	0	1	1	17.4	41.4	0.7	3	5	8
150	2	87	128	0	1	1	1	1	0	1	0	0	0	1	0	0	1	259	213	3	0	17.8	0	0	5	2.4	0	19	5	3	0	0	1	1	17.4	25.9	21.3	0	0	0
151	1	53	12	0	1	1	0	1	0	1	0	0	0	0	0	0	0	252	252	1	0	0	0	0	8	7.7	0	24	1	1	0	0	1	1	10.6	25.2	25.2	1	0	0
152	1	87	43	0	1	1	0	1	0	1	0	0	0	1	0	0	1	263	115	5	4	56.3	1	3	10	7.7	0	25	1	1	0	0	1	1	17.4	26.3	11.5	2	2	3
153	2	89	14	1	1	0	0	0	0	1	0	0	0	1	0	1	0	193	64	5	4	66.8	2	3	10	2.4	0	27	2	2	0	0	1	2	17.8	19.3	6.4	1	0	4
154	2	82	5	1	3	0	0	0	0	0	0	1	0	0	0	0	0	474	176	3	0	62.9	0	3	9	2.3	0	36	0	1	0	0	1	1	16.4	47.4	17.6	2	2	0
155	1	80	55	0	4	0	0	0	0	0	0	0	1	1	0	1	0	124	124	1	1	0	1	0	11	3.4	0	24	3	2	0	1	0	0	16	12.4	12.4	5	3	3
156	2	74	28	0	1	1	0	1	0	1	0	0	0	1	1	0	0	363	164	5	0	54.8	0	3	7	2.4	0	22	2	2	0	0	1	1	14.8	36.3	16.4	0	0	0
157	2	84	32	0	1	1	0	1	0	1	0	0	0	0	0	0	0	111	89	3	3	19.8	2	0	9	2.2	0	27	2	2	0	0	0	0	16.8	11.1	8.9	2	3	2
158	1	82	20	1	1	1	0	1	0	1	0	0	0	0	0	0	1	266	46	4	3	82.7	3	3	8	2	3	28	5	3	0	1	1	1	16.4	26.6	4.6	1	1	3
159	1	84	9	0	1	1	1	1	0	1	0	0	0	0	0	1	0	208	62	3	3	70.2	2	3	7	4.9	0	16	1	1	0	0	1	1	16.8	20.8	6.2	3	2	0
160	2	84	9	1	3	1	1	1	1	0	0	1	0	1	1	1	1	242	4	5	4	98.3	4	3	4	5.4	3	14	6	3	0	0	1	2	16.8	24.2	0.4	7	10	8
161	2	86	48	0	1	1	0	1	0	1	0	0	0	1	1	1	1	72	52	3	3	27.8	2	0	12	2.1	1	23	2	2	0	0	1	2	17.2	7.2	5.2	2	2	2
162	2	91	16	0	3	0	0	0	0	0	0	1	0	1	0	0	0	197	153	2	0	22.3	0	0	2	51	0	9	2	2	0	0	1	1	18.2	19.7	15.3	0	0	0
163	2	84	8	1	3	1	0	1	0	0	0	1	0	0	0	0	0	183	84	3	3	54.1	2	3	12	12.6	3	31	0	1	0	0	1	1	16.8	18.3	8.4	6	6	4
164	2	93	20	1	4	1	0	1	0	0	0	0	1	0	0	0	0	219	213	5	0	2.7	0	0	6	0.9	3	15	1	1	0	0	0	0	18.6	21.9	21.3	0	0	0
165	1	76	16	0	1	1	1	1	0	1	0	0	0	1	0	1	0	226	157	2	0	30.5	0	2	9	8.5	0	29	5	3	0	0	1	1	15.2	22.6	15.7	0	0	0
166	1	23	7	1	1	1	1	0	0	1	0	0	0	0	0	0	0	438	27	3	3	93.8	3	3	7	20	4	22	1	1	0	0	1	2	4.6	43.8	2.7	0	8	0
167	1	67	5	1	1	1	0	1	0	1	0	0	0	0	0	0	0	304	64	3	3	78.9	2	3	10	11.2	0	34	2	2	0	0	1	1	13.4	30.4	6.4	2	2	0
168	2	89	15	0	1	0	0	0	0	1	0	0	0	1	0	0	0	349	274	4	0	21.5	0	0	5	0.4	0	22	1	1	0	0	1	1	17.8	34.9	27.4	0	0	0
169	2	88	6	1	3	0	0	0	0	0	0	1	0	1	0	0	0	240	30	4	3	87.5	3	3	2	51	2	13	0	1	0	0	1	1	17.6	24	3	4	6	0
170	1	51	11	0	3	1	0	1	0	0	0	1	0	0	0	1	0	154	144	2	2	6.5	1	0	8	4.1	0	16	0	1	0	0	0	0	10.2	15.4	14.4	2	1	0
171	1	93	20	0	1	1	0	1	0	1	0	0	0	0	0	0	0	78	16	2	2	79.5	4	3	9	5.9	1	18	2	2	0	0	1	1	18.6	7.8	1.6	5	2	0
172	2	58	18	0	3	1	0	1	1	0	0	1	0	1	0	1	0	168	131	2	2	22	1	0	3	3.3	2	8	0	1	0	0	0	0	11.6	16.8	13.1	1	0	0
173	1	51	7	0	1	1	1	0	0	1	0	0	0	0	0	0	0	292	139	4	3	52.4	1	3	10	2.5	0	23	0	1	0	0	1	1	10.2	29.2	13.9	1	0	0
174	1	78	13	1	1	1	0	1	1	1	0	0	0	0	1	0	1	399	120	3	3	69.9	1	3	2	2.2	1	15	1	1	0	0	1	2	15.6	39.9	12	1	1	2
175	2	72	4	1	1	1	1	0	1	1	0	0	0	0	0	0	0	218	152	2	0	30.3	0	2	12	5.8	3	40	3	2	0	0	0	0	14.4	21.8	15.2	0	0	0
176	2	65	6	1	1	1	0	1	0	1	0	0	0	0	0	0	0	247	70	3	3	71.7	2	3	8	1.5	3	31	1	1	0	0	1	2	13	24.7	7	0	6	0
177	1	23	15	0	3	0	0	0	0	0	0	1	0	0	0	0	0	411	255	2	0	38	0	2	2	51	0	8	0	1	0	0	1	1	4.6	41.1	25.5	0	0	0
178	2	69	9	1	3	1	0	0	1	0	0	1	0	1	0	1	0	174	105	4	3	39.7	1	2	5	51	4	17	7	3	0	0	1	2	13.8	17.4	10.5	3	5	4
179	1	74	4	1	1	1	1	0	0	1	0	0	0	0	1	0	0	311	154	2	0	50.5	0	3	12	11.1	1	31	5	3	0	1	1	2	14.8	31.1	15.4	5	0	0
180	2	84	3	0	1	1	0	1	0	1	0	0	0	0	0	0	0	340	205	2	0	39.7	0	2	8	7.9	0	26	2	2	0	0	0	0	16.8	34	20.5	0	0	0
181	2	90	18	1	1	0	0	0	0	1	0	0	0	0	0	0	0	44	23	2	2	47.7	3	2	12	2.1	3	28	1	1	0	0	0	0	18	4.4	2.3	4	2	0
182	2	83	18	1	1	1	0	1	0	1	0	0	0	1	1	1	0	198	54	5	4	72.7	2	3	6	1.6	0	20	3	2	0	0	1	1	16.6	19.8	5.4	1	1	2
183	1	61	12	0	3	0	0	0	0	0	0	1	0	0	0	0	0	241	192	2	0	20.3	0	0	2	51	2	11	0	1	0	0	0	0	12.2	24.1	19.2	0	0	0
184	1	88	8	1	1	1	0	1	0	1	0	0	0	0	0	0	1	197	197	1	0	0	0	0	4	0.9	0	14	1	1	0	0	1	1	17.6	19.7	19.7	0	0	0
185	1	25	180	0	4	1	1	1	0	0	0	0	1	0	0	0	0	225	160	2	0	28.9	0	0	5	51	3	17	0	1	0	0	0	0	5	22.5	16	1	0	0
186	2	84	38	0	1	1	1	1	0	1	0	0	0	0	0	0	0	148	79	3	3	46.6	2	2	12	15.8	2	38	0	1	0	0	0	0	16.8	14.8	7.9	4	4	2
187	1	68	21	0	3	1	1	0	0	0	0	1	0	1	0	1	0	229	222	2	0	3.1	0	0	2	1.3	0	6	1	1	0	0	1	1	13.6	22.9	22.2	0	0	0
188	2	92	44	0	1	0	0	0	0	1	0	0	0	1	1	0	1	279	120	4	3	57	1	3	8	6.4	3	27	5	3	0	0	1	2	18.4	27.9	12	1	2	1
189	1	87	4	1	2	1	0	1	0	0	1	0	0	0	0	0	1	319	62	4	3	80.6	2	3	4	0.9	3	21	1	1	0	0	1	1	17.4	31.9	6.2	4	5	0
190	1	85	21	0	1	1	0	1	0	1	0	0	0	1	0	0	1	170	59	5	4	65.3	2	3	7	1.3	0	31	3	2	0	0	1	2	17	17	5.9	1	1	5
191	2	58	12	0	1	1	0	1	0	1	0	0	0	1	0	0	0	460	395	2	0	14.1	0	0	8	1.9	0	27	4	3	0	0	0	0	11.6	46	39.5	0	0	0
192	1	93	3	1	1	1	0	1	0	1	0	0	0	0	1	1	1	160	108	2	2	32.5	1	2	9	3.8	3	26	5	3	0	0	1	1	18.6	16	10.8	2	0	0
193	1	18	156	0	1	1	0	1	0	1	0	0	0	0	0	0	1	658	391	2	0	40.6	0	2	6	1	2	21	1	1	0	0	1	2	3.6	65.8	39.1	0	0	0
194	2	59	21	1	1	1	1	0	0	1	0	0	0	1	0	0	0	286	101	5	4	64.7	1	3	6	3	0	21	6	3	0	0	1	1	11.8	28.6	10.1	0	2	4
195	1	91	23	1	1	1	0	1	0	1	0	0	0	1	0	0	1	169	75	3	3	55.6	2	3	6	2.3	3	23	0	1	0	0	1	2	18.2	16.9	7.5	1	2	0
196	2	78	33	0	3	1	1	0	0	0	0	1	0	0	0	0	0	116	65	2	2	44	2	2	5	0.9	0	16	0	1	0	0	0	0	15.6	11.6	6.5	2	2	1
197	2	81	5	1	1	1	0	1	0	1	0	0	0	0	0	0	0	328	250	3	0	23.8	0	0	3	51	2	14	3	2	0	0	1	1	16.2	32.8	25	1	0	0
198	2	89	26	1	2	1	1	0	1	0	1	0	0	0	0	1	1	168	168	1	0	0	0	0	7	51	0	14	6	3	0	0	0	0	17.8	16.8	16.8	0	0	0
199	2	89	44	0	1	1	0	1	0	1	0	0	0	1	1	0	0	208	130	4	3	37.5	1	2	9	0.6	0	31	7	3	0	1	1	1	17.8	20.8	13	1	2	1
200	1	59	30	0	3	0	0	0	0	0	0	1	0	0	0	0	0	455	345	4	0	24.2	0	0	2	1.5	0	19	0	1	0	0	1	1	11.8	45.5	34.5	0	0	1
201	2	92	47	0	1	1	0	1	1	1	0	0	0	1	1	0	0	140	41	5	4	70.7	3	3	6	6.4	3	14	5	3	0	0	0	0	18.4	14	4.1	1	1	5
202	2	68	6	1	3	1	1	1	0	0	0	1	0	0	0	0	0	307	1	4	3	99.7	4	3	10	11.3	5	26	6	3	0	0	0	0	13.6	30.7	0.1	6	7	0
203	1	82	51	0	1	1	0	1	0	1	0	0	0	0	0	0	0	85	43	5	4	49.4	3	2	4	2.4	1	10	1	1	0	0	1	2	16.4	8.5	4.3	2	2	3
204	1	74	7	1	1	1	0	1	0	1	0	0	0	0	0	1	0	207	55	4	3	73.4	2	3	9	5.2	3	21	2	2	0	0	1	2	14.8	20.7	5.5	1	1	0
205	2	89	15	1	1	1	0	1	1	1	0	0	0	0	0	0	0	222	116	3	3	47.7	1	2	2	1.2	3	11	0	1	0	0	1	1	17.8	22.2	11.6	2	1	0
206	1	84	8	1	1	0	0	0	0	1	0	0	0	1	1	0	0	132	23	4	3	82.6	3	3	9	2.9	3	23	2	2	0	0	1	1	16.8	13.2	2.3	4	5	6
207	2	83	6	1	3	0	0	0	0	0	0	1	0	0	0	0	0	75	59	3	3	21.3	2	0	10	2.3	4	14	10	3	1	0	0	0	16.6	7.5	5.9	0	5	0
208	2	80	2	1	1	1	0	1	0	1	0	0	0	0	0	0	1	129	7	2	2	94.6	4	3	11	3.7	3	33	2	2	0	0	0	0	16	12.9	0.7	5	0	0
209	2	48	21	0	3	1	0	1	0	0	0	1	0	0	0	0	0	423	100	4	3	76.4	1	3	3	3.5	0	13	7	3	0	0	1	2	9.6	42.3	10	2	2	4
210	1	76	13	0	1	1	1	1	0	1	0	0	0	1	0	0	1	107	105	3	3	1.9	1	0	3	1.2	0	21	5	3	0	0	0	0	15.2	10.7	10.5	1	1	1
211	2	86	16	0	2	1	1	1	0	0	1	0	0	1	0	0	1	74	71	5	4	4.1	2	0	13	1.8	1	24	1	1	0	0	0	0	17.2	7.4	7.1	6	3	2
212	1	82	19	1	1	1	0	1	0	1	0	0	0	1	0	0	0	247	92	3	3	62.8	2	3	11	8.1	0	27	8	3	0	0	1	2	16.4	24.7	9.2	1	3	5
213	2	84	18	0	3	1	1	0	0	0	0	1	0	1	0	0	1	266	212	2	0	20.3	0	0	3	1.8	0	9	4	3	0	0	1	2	16.8	26.6	21.2	0	0	0
214	2	90	30	0	1	1	1	1	0	1	0	0	0	1	1	1	1	107	59	4	3	44.9	2	2	5	0.8	0	20	5	3	0	0	0	0	18	10.7	5.9	2	2	2
215	2	87	30	0	1	1	0	1	0	1	0	0	0	0	1	0	1	216	205	3	0	5.1	0	0	5	2.6	2	25	4	3	0	0	1	1	17.4	21.6	20.5	0	0	0
216	1	100	30	0	1	1	0	1	0	1	0	0	0	0	0	0	0	324	68	5	4	79	2	3	11	2.9	0	23	6	3	0	0	1	1	20	32.4	6.8	2	3	6
217	2	81	30	0	3	1	1	0	0	0	0	1	0	1	0	0	0	220	192	2	0	12.7	0	0	3	1.9	0	14	0	1	0	0	1	2	16.2	22	19.2	1	1	0
218	1	73	29	0	1	1	1	1	0	1	0	0	0	1	1	0	0	169	157	4	0	7.1	0	0	7	0.8	3	32	2	2	0	0	1	1	14.6	16.9	15.7	1	1	0
219	2	82	10	0	3	0	0	0	0	0	0	1	0	1	1	0	0	168	100	5	4	40.5	1	2	2	51	3	12	1	1	0	0	1	1	16.4	16.8	10	1	1	1
220	1	85	6	0	3	0	0	0	0	0	0	1	0	1	1	0	0	209	163	2	0	22	0	0	2	51	0	9	0	1	0	0	0	0	17	20.9	16.3	1	0	0
221	2	78	14	0	2	1	0	1	0	0	1	0	0	1	0	0	1	123	83	2	2	32.5	2	2	6	51	3	21	1	1	0	0	0	0	15.6	12.3	8.3	2	1	0
222	2	80	45	0	1	1	0	1	0	1	0	0	0	0	0	0	1	325	122	5	4	62.5	1	3	6	0.6	2	15	3	2	0	0	0	0	16	32.5	12.2	0	0	1
223	1	88	16	1	1	1	0	1	0	1	0	0	0	0	1	1	0	296	192	5	0	35.1	0	2	7	8.6	2	29	3	2	0	0	1	2	17.6	29.6	19.2	1	1	1
224	2	94	15	0	1	1	0	1	0	1	0	0	0	1	1	0	1	216	138	4	3	36.1	1	2	9	1.2	4	18	2	2	0	0	1	1	18.8	21.6	13.8	4	2	3
225	1	86	7	1	1	1	0	1	0	1	0	0	0	0	0	0	1	192	71	4	3	63	2	3	12	2.5	2	33	1	1	0	0	0	0	17.2	19.2	7.1	5	2	0
226	1	88	35	0	1	1	0	1	0	1	0	0	0	1	0	0	0	176	156	3	0	11.4	0	0	5	3	0	18	1	1	0	0	0	0	17.6	17.6	15.6	0	0	0
227	2	83	15	0	2	0	0	0	0	0	1	0	0	0	0	0	0	41	33	4	3	19.5	3	1	12	51	5	20	2	2	0	0	1	2	16.6	4.1	3.3	3	4	1
228	2	53	8	0	2	1	1	0	0	0	1	0	0	1	0	1	0	180	180	1	0	0	0	0	4	1.1	0	8	1	1	0	0	1	1	10.6	18	18	0	0	0
229	2	95	28	0	2	0	0	0	0	0	1	0	0	1	1	0	1	221	116	4	3	47.5	1	2	5	1.5	3	17	5	3	0	0	0	0	19	22.1	11.6	0	1	0
230	1	65	6	1	1	1	1	0	0	1	0	0	0	0	1	0	0	260	45	3	3	82.7	3	3	10	2.1	0	30	9	3	0	0	1	2	13	26	4.5	6	6	0
231	1	79	15	0	2	1	0	1	0	0	1	0	0	1	0	0	1	138	93	2	2	32.6	2	2	5	51	0	21	1	1	0	0	0	0	15.8	13.8	9.3	2	1	0
232	1	75	28	0	3	1	1	1	1	0	0	1	0	1	0	0	0	370	254	3	0	31.4	0	2	2	51	3	16	3	2	0	0	1	1	15	37	25.4	1	0	0
233	1	85	40	0	1	1	1	1	0	1	0	0	0	1	1	1	1	157	111	3	3	29.3	1	0	5	0.6	0	24	6	3	0	0	1	1	17	15.7	11.1	1	1	0
234	1	74	15	1	3	1	0	1	0	0	0	1	0	1	1	1	0	172	133	3	3	22.7	1	0	7	1.2	1	10	4	3	0	1	1	1	14.8	17.2	13.3	4	5	5
235	1	70	8	0	1	1	0	0	1	1	0	0	0	0	1	0	0	145	145	1	1	0	1	0	10	0.9	0	29	1	1	0	0	0	0	14	14.5	14.5	1	0	1
236	2	93	3	1	1	1	0	0	1	1	0	0	0	1	0	0	0	246	168	3	0	31.7	0	2	8	5	3	35	1	1	0	0	0	0	18.6	24.6	16.8	1	1	0
237	1	89	13	1	3	1	0	0	1	0	0	1	0	0	1	1	1	145	93	3	3	35.9	2	2	5	9.8	0	10	4	3	0	0	0	0	17.8	14.5	9.3	5	5	4
238	2	67	19	0	1	1	0	1	1	1	0	0	0	0	0	0	0	217	73	4	3	66.4	2	3	8	14.2	3	36	1	1	0	0	1	2	13.4	21.7	7.3	0	0	2
239	1	48	11	0	1	1	0	1	1	1	0	0	0	1	0	1	0	353	250	5	0	29.2	0	0	8	2.7	3	30	1	1	0	0	1	1	9.6	35.3	25	0	0	0
240	2	81	39	0	3	0	0	0	0	0	0	1	0	1	0	1	1	186	44	4	3	76.3	3	3	2	1	0	11	1	1	0	0	1	1	16.2	18.6	4.4	2	3	0
241	1	82	14	1	4	1	0	1	0	0	0	0	1	1	1	0	1	199	29	5	4	85.4	3	3	6	2.3	0	25	4	3	0	0	1	1	16.4	19.9	2.9	0	1	6
242	2	86	24	0	1	1	0	0	1	1	0	0	0	1	0	0	0	210	93	5	4	55.7	2	3	4	0.8	0	24	1	1	0	0	1	1	17.2	21	9.3	0	0	2
243	1	86	16	0	1	1	0	1	0	1	0	0	0	1	1	1	1	235	205	4	0	12.8	0	0	4	1.2	0	23	5	3	0	0	1	1	17.2	23.5	20.5	0	0	0
244	2	71	35	0	4	1	0	1	0	0	0	0	1	0	0	0	0	235	32	5	4	86.4	3	3	6	4.5	3	20	4	3	0	0	1	1	14.2	23.5	3.2	0	1	7
245	2	78	118	0	1	1	1	1	0	1	0	0	0	1	0	0	1	271	216	2	0	20.3	0	0	2	51	0	31	3	2	0	0	1	2	15.6	27.1	21.6	0	0	0
246	2	65	27	0	4	1	0	1	0	0	0	0	1	1	0	0	0	38	19	2	2	50	4	2	5	4.4	6	15	7	3	0	0	1	2	13	3.8	1.9	4	4	2
247	2	73	8	0	1	0	0	0	0	1	0	0	0	1	1	0	1	299	204	2	0	31.8	0	2	5	2.6	3	19	8	3	0	0	0	0	14.6	29.9	20.4	0	0	0
248	2	90	10	0	3	0	0	0	0	0	0	1	0	0	0	1	0	322	124	4	3	61.5	1	3	3	5	3	12	5	3	0	0	1	1	18	32.2	12.4	1	1	1
249	1	77	38	0	1	1	1	1	0	1	0	0	0	0	0	0	0	319	319	1	0	0	0	0	5	0.6	0	19	3	2	0	0	0	0	15.4	31.9	31.9	0	1	0
250	2	73	21	0	1	1	1	1	0	1	0	0	0	0	1	0	1	526	189	3	0	64.1	0	3	10	1.9	0	30	3	2	0	0	1	1	14.6	52.6	18.9	1	0	0
251	2	90	39	0	1	1	1	0	0	1	0	0	0	1	1	1	0	161	72	5	4	55.3	2	3	3	1.9	0	16	4	3	0	0	1	2	18	16.1	7.2	3	3	3
252	1	69	35	0	2	1	1	1	0	0	1	0	0	1	0	1	1	130	52	4	3	60	2	3	6	2.6	0	16	6	3	0	1	1	2	13.8	13	5.2	5	4	3
253	2	83	25	1	1	1	0	1	0	1	0	0	0	0	1	1	0	58	46	5	4	20.7	3	0	7	0.9	1	22	4	3	0	0	1	1	16.6	5.8	4.6	2	2	5
254	1	88	69	0	1	1	0	1	0	1	0	0	0	0	0	1	1	546	251	4	0	54	0	3	8	2.9	0	27	7	3	0	1	0	0	17.6	54.6	25.1	1	1	1
255	1	85	29	0	1	1	0	1	0	1	0	0	0	1	0	1	0	393	187	4	0	52.4	0	3	4	0.6	3	16	1	1	0	0	0	0	17	39.3	18.7	0	0	0
256	2	76	61	0	1	1	0	1	1	1	0	0	0	0	1	0	1	204	187	3	0	8.3	0	0	10	2.8	4	27	2	2	0	0	1	2	15.2	20.4	18.7	0	1	1
257	2	73	11	0	1	1	1	0	0	1	0	0	0	1	0	1	1	373	282	4	0	24.4	0	0	6	2.4	2	21	1	1	0	0	1	1	14.6	37.3	28.2	1	1	1
258	2	95	32	0	2	1	1	1	0	0	1	0	0	1	1	0	1	171	171	1	0	0	0	0	2	51	0	15	5	3	0	0	1	1	19	17.1	17.1	0	0	0
259	1	78	39	0	3	0	0	0	0	0	0	1	0	1	1	0	0	77	65	2	2	15.6	2	0	8	2	1	16	3	2	0	0	1	1	15.6	7.7	6.5	4	5	3
260	2	81	20	0	1	1	0	1	0	1	0	0	0	1	0	1	1	147	93	3	3	36.7	2	2	11	1.7	0	30	3	2	0	0	1	1	16.2	14.7	9.3	4	2	0
261	1	86	15	1	1	1	0	1	0	1	0	0	0	0	0	0	1	232	60	4	3	74.1	2	3	6	1.6	0	26	2	2	0	0	1	3	17.2	23.2	6	0	1	6
262	1	66	6	1	1	1	0	1	0	1	0	0	0	0	0	0	0	246	30	4	3	87.8	3	3	8	10.5	2	35	3	2	0	0	1	2	13.2	24.6	3	0	2	0
263	1	84	17	0	2	1	0	1	0	0	1	0	0	1	0	0	0	203	182	4	0	10.3	0	0	3	0.8	0	14	2	2	0	0	1	1	16.8	20.3	18.2	1	1	0
264	2	82	31	0	2	1	0	1	0	0	1	0	0	1	0	1	0	246	134	5	4	45.5	1	2	7	1.3	0	20	3	2	0	0	1	2	16.4	24.6	13.4	0	1	3
265	1	77	6	1	1	1	1	1	0	1	0	0	0	1	0	0	1	68	20	3	3	70.6	3	3	5	1.2	1	19	3	2	0	0	0	0	15.4	6.8	2	2	3	0
266	1	74	43	0	1	1	0	1	1	1	0	0	0	1	1	0	0	543	252	4	0	53.6	0	3	12	7.8	3	32	7	3	0	0	1	1	14.8	54.3	25.2	1	2	0
267	2	87	15	0	1	1	0	1	0	1	0	0	0	1	0	0	1	169	52	5	4	69.2	2	3	11	1.5	3	26	4	3	0	0	0	0	17.4	16.9	5.2	1	2	3
268	1	60	33	0	1	1	1	1	0	1	0	0	0	0	0	0	0	215	155	5	0	27.9	0	0	5	0.8	0	20	2	2	0	0	1	1	12	21.5	15.5	0	0	0
269	2	75	14	0	2	1	0	1	0	0	1	0	0	1	0	1	0	229	133	2	2	41.9	1	2	5	3.9	2	15	3	2	0	0	1	2	15	22.9	13.3	1	0	0
270	2	84	30	0	1	1	0	1	0	1	0	0	0	1	1	0	0	260	93	5	4	64.2	2	3	2	1	2	12	2	2	0	0	0	0	16.8	26	9.3	1	0	3
271	2	71	7	0	1	1	0	1	0	1	0	0	0	1	0	1	1	327	220	2	0	32.7	0	2	6	12.3	0	16	4	3	0	0	0	0	14.2	32.7	22	0	1	0
272	1	92	30	0	3	1	1	1	0	0	0	1	0	0	0	1	0	145	63	3	3	56.6	2	3	3	51	0	8	1	1	0	0	0	0	18.4	14.5	6.3	5	4	0
273	1	53	7	0	3	0	0	0	0	0	0	1	0	0	0	0	0	200	198	2	0	1	0	0	2	51	0	3	0	1	0	0	0	0	10.6	20	19.8	1	0	0
274	1	74	15	0	1	1	0	1	0	1	0	0	0	0	0	0	0	349	171	4	0	51	0	3	6	4.6	3	22	2	2	0	0	1	2	14.8	34.9	17.1	2	2	1
275	1	95	15	0	2	1	0	1	0	0	1	0	0	1	0	0	1	121	113	2	2	6.6	1	0	2	0.7	0	8	1	1	0	0	1	1	19	12.1	11.3	1	1	0
276	1	87	28	0	1	1	0	1	1	1	0	0	0	1	0	0	0	50	50	1	1	0	2	0	15	6	1	34	0	1	0	0	0	0	17.4	5	5	3	2	1
277	1	92	21	0	3	0	0	0	0	0	0	1	0	1	0	0	0	171	157	2	0	8.2	0	0	3	1.3	0	14	2	2	0	1	0	0	18.4	17.1	15.7	0	1	0
278	2	86	7	1	1	1	0	1	1	1	0	0	0	1	1	0	0	265	30	4	3	88.7	3	3	10	6.2	2	30	4	3	0	1	0	0	17.2	26.5	3	3	6	0
279	1	58	13	0	1	1	0	1	0	1	0	0	0	0	0	0	0	197	138	4	3	29.9	1	0	2	1.2	3	9	1	1	0	0	1	1	11.6	19.7	13.8	0	1	1
280	1	76	11	0	3	0	0	0	0	0	0	1	0	0	0	0	0	374	243	3	0	35	0	2	2	51	3	7	0	1	0	0	0	0	15.2	37.4	24.3	0	1	0
281	1	87	13	0	2	1	0	1	0	0	1	0	0	1	0	1	0	323	271	2	0	16.1	0	0	3	0.6	0	11	4	3	0	0	0	0	17.4	32.3	27.1	0	0	1
282	2	72	12	1	1	1	0	1	1	1	0	0	0	0	1	0	1	209	20	5	4	90.4	3	3	9	1.3	0	28	4	3	0	0	0	0	14.4	20.9	2	0	2	6
283	1	92	20	1	1	1	0	1	1	1	0	0	0	1	0	1	1	115	105	2	2	8.7	1	0	5	0.8	0	6	1	1	0	0	1	1	18.4	11.5	10.5	3	3	0
284	2	89	15	0	2	1	0	1	0	0	1	0	0	1	1	1	0	202	100	4	3	50.5	1	3	4	2.6	0	12	6	3	0	1	1	2	17.8	20.2	10	2	3	1
285	1	68	46	0	1	1	0	1	1	1	0	0	0	0	0	0	0	186	186	1	0	0	0	0	11	0.8	2	23	4	3	0	0	1	2	13.6	18.6	18.6	1	1	1
286	1	75	23	0	1	1	0	1	0	1	0	0	0	1	0	0	1	498	377	5	0	24.3	0	0	5	1.6	2	17	1	1	0	0	0	0	15	49.8	37.7	0	0	0
287	1	91	56	0	1	1	0	1	0	1	0	0	0	0	0	0	0	281	215	3	0	23.5	0	0	2	3.5	2	14	3	2	0	0	1	2	18.2	28.1	21.5	0	0	0
288	1	60	14	1	1	1	0	1	1	1	0	0	0	0	0	0	0	600	239	4	0	60.2	0	3	9	2.6	2	28	1	1	0	0	1	1	12	60	23.9	0	1	2
289	1	85	14	1	1	1	1	0	1	1	0	0	0	1	0	1	0	272	146	5	4	46.3	1	2	7	2.1	0	18	3	2	0	0	1	1	17	27.2	14.6	0	0	2
290	1	86	11	0	2	1	0	1	0	0	1	0	0	0	1	0	0	205	116	4	3	43.4	1	2	4	51	0	12	2	2	0	0	0	0	17.2	20.5	11.6	0	0	0
291	1	88	13	1	1	1	0	0	1	1	0	0	0	1	0	0	1	143	43	5	4	69.9	3	3	4	2.6	3	16	2	2	0	0	0	0	17.6	14.3	4.3	1	1	6
292	2	84	15	0	1	1	0	0	1	1	0	0	0	1	1	0	1	122	101	2	2	17.2	1	0	5	1.2	0	10	2	2	0	0	0	0	16.8	12.2	10.1	1	2	0
293	1	82	2	1	1	1	1	0	1	1	0	0	0	1	0	1	0	152	137	2	2	9.9	1	0	9	4	3	26	3	2	0	0	1	1	16.4	15.2	13.7	3	0	0
294	1	82	21	1	1	1	0	1	1	1	0	0	0	0	1	1	1	204	172	2	0	15.7	0	0	5	1.8	0	22	6	3	0	0	1	1	16.4	20.4	17.2	0	0	0
295	1	67	37	0	1	1	1	1	1	1	0	0	0	0	0	1	1	306	50	3	3	83.7	2	3	5	0.9	1	15	7	3	0	0	1	1	13.4	30.6	5	0	2	0
296	1	96	29	0	1	1	1	1	0	1	0	0	0	0	0	1	1	176	161	3	0	8.5	0	0	5	1.1	0	15	2	2	0	0	0	0	19.2	17.6	16.1	0	0	0
297	1	79	17	0	2	1	0	1	0	0	1	0	0	1	0	0	1	267	162	3	0	39.3	0	2	3	2.6	0	11	1	1	0	0	0	0	15.8	26.7	16.2	0	0	0
298	1	46	9	0	1	0	0	0	0	1	0	0	0	0	0	0	0	313	183	2	0	41.5	0	2	7	6.5	3	14	1	1	0	0	1	3	9.2	31.3	18.3	0	0	0
299	2	52	10	0	1	1	0	0	1	1	0	0	0	0	0	0	0	45	43	2	2	4.4	3	1	11	0.9	2	19	0	1	0	0	1	1	10.4	4.5	4.3	6	4	4
300	1	81	16	0	1	1	0	1	1	1	0	0	0	1	0	1	0	290	203	5	0	30	0	0	5	1.6	1	21	4	3	0	0	1	1	16.2	29	20.3	0	0	0
301	1	87	41	0	1	1	0	1	0	1	0	0	0	1	1	0	0	185	118	4	3	36.2	1	2	2	2.4	2	15	3	2	0	0	0	0	17.4	18.5	11.8	0	0	1
302	1	67	21	0	1	1	1	0	0	1	0	0	0	1	0	1	0	290	198	2	0	31.7	0	2	7	3.6	2	21	4	3	0	1	0	0	13.4	29	19.8	3	3	3
303	1	80	33	0	1	1	1	0	1	1	0	0	0	1	0	0	0	126	114	3	3	9.5	1	0	2	0.7	3	14	1	1	0	0	0	0	16	12.6	11.4	1	1	0
304	1	62	27	0	1	1	0	1	0	1	0	0	0	0	0	0	0	226	226	1	0	0	0	0	6	1.4	3	15	1	1	0	0	1	2	12.4	22.6	22.6	1	2	2
305	2	90	13	1	1	0	0	0	0	1	0	0	0	1	0	0	1	372	117	5	4	68.5	1	3	8	1.4	1	20	3	2	0	0	1	1	18	37.2	11.7	4	3	5
306	2	90	29	0	1	1	1	1	1	1	0	0	0	0	0	1	1	171	128	2	2	25.1	1	0	6	1.1	0	17	2	2	0	0	1	1	18	17.1	12.8	1	1	0
307	1	68	19	1	1	1	0	1	0	1	0	0	0	0	1	0	0	119	46	3	3	61.3	3	3	9	3.5	2	25	4	3	0	0	0	0	13.6	11.9	4.6	2	5	4
308	2	92	53	0	1	1	1	1	0	1	0	0	0	0	0	0	1	188	87	4	3	53.7	2	3	2	0.8	1	15	3	2	0	0	0	0	18.4	18.8	8.7	0	0	1
309	1	93	43	0	4	1	0	1	0	0	0	0	1	1	1	0	0	236	125	5	4	47	1	2	6	3.5	0	16	2	2	0	0	1	1	18.6	23.6	12.5	0	0	2
310	1	33	13	0	3	0	0	0	0	0	0	1	0	0	0	0	0	247	122	2	2	50.6	1	3	2	51	0	10	0	1	0	0	0	0	6.6	24.7	12.2	1	0	0
311	1	81	33	0	1	1	0	1	0	1	0	0	0	0	0	0	0	32	4	2	2	87.5	4	3	8	12.4	6	21	8	3	0	0	1	2	16.2	3.2	0.4	6	5	4
312	1	95	14	0	2	1	1	0	0	0	1	0	0	1	0	0	1	132	132	1	1	0	1	0	2	0.7	0	12	2	2	0	0	0	0	19	13.2	13.2	1	1	0
313	2	86	39	0	2	1	1	1	0	0	1	0	0	0	0	0	0	232	120	3	3	48.3	1	2	5	1.2	0	23	1	1	0	0	0	0	17.2	23.2	12	1	1	1
314	1	75	21	1	1	1	1	1	0	1	0	0	0	1	1	1	1	271	217	2	0	19.9	0	0	6	1.6	0	11	3	2	0	0	0	0	15	27.1	21.7	0	0	0
315	2	74	30	0	1	1	1	1	0	1	0	0	0	0	0	0	1	63	23	4	3	63.5	3	3	7	4	3	24	5	3	0	0	1	1	14.8	6.3	2.3	2	3	1
316	2	86	15	1	4	1	0	1	0	0	0	0	1	0	0	0	0	256	98	3	3	61.7	2	3	6	2.9	0	20	6	3	0	0	0	0	17.2	25.6	9.8	0	2	0
317	2	72	3	1	4	1	1	0	0	0	0	0	1	0	0	0	0	278	56	3	3	79.9	2	3	14	20	0	36	2	2	0	1	1	2	14.4	27.8	5.6	6	8	0
318	1	79	8	0	1	0	0	0	0	1	0	0	0	1	0	0	0	122	108	3	3	11.5	1	0	7	0.5	0	22	1	1	0	0	0	0	15.8	12.2	10.8	1	1	1
319	1	82	30	0	1	1	1	1	0	1	0	0	0	1	0	0	0	485	332	5	0	31.5	0	2	2	0.6	0	15	1	1	0	0	1	1	16.4	48.5	33.2	0	0	0
320	1	80	25	1	1	1	0	1	1	1	0	0	0	0	0	1	0	384	296	4	0	22.9	0	0	4	0.9	0	8	7	3	0	0	0	0	16	38.4	29.6	0	0	0
321	2	77	3	1	3	0	0	0	0	0	0	1	0	0	1	0	0	264	231	3	0	12.5	0	0	9	4.2	3	20	3	2	0	0	1	1	15.4	26.4	23.1	3	2	0
322	1	75	41	0	1	1	1	1	0	1	0	0	0	0	0	0	0	367	87	5	4	76.3	2	3	9	2.3	3	26	2	2	0	0	1	1	15	36.7	8.7	3	3	5
323	1	68	25	0	2	1	0	1	0	0	1	0	0	1	0	1	0	235	181	3	0	23	0	0	5	1.8	0	16	8	3	0	0	0	0	13.6	23.5	18.1	0	0	0
324	2	75	99	0	3	1	1	0	0	0	0	1	0	1	1	0	0	276	227	4	0	17.8	0	0	3	0.5	3	10	1	1	0	0	1	1	15	27.6	22.7	1	1	0
325	1	90	31	0	1	1	0	1	0	1	0	0	0	0	1	0	1	60	50	2	2	16.7	2	0	6	0.5	1	16	1	1	0	0	0	0	18	6	5	4	4	3
326	1	88	5	1	3	1	0	1	0	0	0	1	0	0	0	1	0	108	6	4	3	94.4	4	3	9	6.2	0	26	2	2	0	0	1	1	17.6	10.8	0.6	7	11	0
327	2	90	12	0	3	0	0	0	0	0	0	1	0	1	1	0	0	138	123	2	2	10.9	1	0	3	51	0	7	1	1	0	0	0	0	18	13.8	12.3	1	1	0
328	1	83	7	1	2	1	1	0	1	0	1	0	0	0	0	1	0	166	57	4	3	65.7	2	3	4	4.1	0	11	1	1	0	0	0	0	16.6	16.6	5.7	1	4	0
329	1	61	10	0	1	0	0	0	0	1	0	0	0	0	0	0	0	372	45	5	4	87.9	3	3	6	1.3	3	20	7	3	0	0	1	1	12.2	37.2	4.5	0	2	6
330	1	62	6	1	1	1	0	0	1	1	0	0	0	1	0	0	0	126	13	2	2	89.7	4	3	8	3.9	3	16	2	2	0	0	1	1	12.4	12.6	1.3	10	9	0
331	1	87	31	0	2	1	0	1	0	0	1	0	0	1	1	1	0	131	108	3	3	17.6	1	0	2	1.3	0	15	3	2	0	0	0	0	17.4	13.1	10.8	1	1	0
332	2	94	21	0	1	1	1	1	0	1	0	0	0	0	0	0	0	274	209	4	0	23.7	0	0	7	1	0	20	2	2	0	0	0	0	18.8	27.4	20.9	0	1	0
333	2	66	22	0	3	1	1	1	1	0	0	1	0	1	1	1	0	338	124	3	3	63.3	1	3	5	1.8	2	18	1	1	0	0	1	2	13.2	33.8	12.4	1	2	0
334	2	92	26	0	1	1	1	0	0	1	0	0	0	1	0	0	0	148	138	2	2	6.8	1	0	5	0.9	3	14	2	2	0	0	1	1	18.4	14.8	13.8	3	1	0
335	1	91	18	0	1	1	0	1	0	1	0	0	0	1	0	0	0	137	91	3	3	33.6	2	2	7	1.1	0	24	1	1	0	0	0	0	18.2	13.7	9.1	1	3	1
336	1	81	10	0	1	0	0	0	0	1	0	0	0	1	0	1	0	347	160	3	0	53.9	0	3	14	2.5	0	27	5	3	0	0	1	1	16.2	34.7	16	2	2	2
337	1	92	4	1	1	0	0	0	0	1	0	0	0	1	0	0	0	191	45	3	3	76.4	3	3	6	9.3	4	17	7	3	0	0	1	1	18.4	19.1	4.5	7	9	0
338	2	67	5	1	3	0	0	0	0	0	0	1	0	1	1	1	0	180	62	3	3	65.6	2	3	14	9.9	3	24	4	3	0	1	0	0	13.4	18	6.2	7	6	0
339	1	89	18	1	1	1	1	0	0	1	0	0	0	0	0	0	0	188	188	1	0	0	0	0	7	0.7	3	23	2	2	0	0	1	1	17.8	18.8	18.8	2	0	0
340	2	73	32	0	1	1	0	1	1	1	0	0	0	0	0	0	0	267	127	3	3	52.4	1	3	12	2.9	0	28	0	1	0	0	1	1	14.6	26.7	12.7	2	1	2
341	1	87	2	1	3	0	0	0	0	0	0	1	0	0	1	1	0	218	218	1	0	0	0	0	4	3.9	3	21	2	2	0	0	0	0	17.4	21.8	21.8	0	0	0
342	1	54	27	0	1	1	0	1	0	1	0	0	0	0	1	0	1	159	159	1	0	0	0	0	10	1.1	0	21	6	3	0	0	1	1	10.8	15.9	15.9	0	0	0
343	2	95	3	1	1	1	0	1	1	1	0	0	0	0	0	1	0	180	171	2	0	5	0	0	7	1	0	28	2	2	0	0	0	0	19	18	17.1	0	0	0
344	1	74	19	1	1	1	0	1	0	1	0	0	0	1	0	1	1	223	67	3	3	70	2	3	8	51	2	30	4	3	0	0	1	2	14.8	22.3	6.7	2	2	3
345	1	87	27	0	1	1	0	1	0	1	0	0	0	1	0	1	1	378	112	3	3	70.4	1	3	4	5	0	31	6	3	0	0	1	1	17.4	37.8	11.2	0	2	1
346	2	87	10	0	1	0	0	0	0	1	0	0	0	0	1	0	0	166	80	3	3	51.8	2	3	7	3.9	3	26	4	3	0	0	1	2	17.4	16.6	8	2	3	2
347	1	89	3	1	2	1	1	0	0	0	1	0	0	0	0	0	1	86	24	2	2	72.1	3	3	8	3	4	21	1	1	0	0	1	2	17.8	8.6	2.4	5	3	0
348	1	77	11	1	1	1	0	1	1	1	0	0	0	1	1	0	1	72	36	5	4	50	3	2	9	2.2	4	22	9	3	0	1	0	0	15.4	7.2	3.6	5	7	9
349	2	71	7	1	1	1	0	1	0	1	0	0	0	1	0	1	0	274	133	4	3	51.5	1	3	4	0.9	0	20	1	1	0	0	0	0	14.2	27.4	13.3	0	0	0
350	2	89	10	1	1	0	0	0	0	1	0	0	0	1	1	1	0	199	155	5	0	22.1	0	0	8	0.6	0	25	5	3	0	1	0	0	17.8	19.9	15.5	3	3	3
351	1	87	24	1	1	1	0	1	0	1	0	0	0	1	0	1	1	164	100	4	3	39	1	2	2	1.64	0	11	4	3	0	0	1	2	17.4	16.4	10	0	1	1
352	1	68	30	0	2	1	1	0	0	0	1	0	0	1	1	1	1	323	201	5	0	37.8	0	2	3	1.6	0	11	8	3	0	0	0	0	13.6	32.3	20.1	0	0	0
353	2	72	4	1	1	1	0	0	1	1	0	0	0	1	0	1	0	288	134	2	2	53.5	1	3	8	2.3	0	18	3	2	0	1	1	1	14.4	28.8	13.4	6	0	0
354	1	57	27	0	1	1	1	1	0	1	0	0	0	1	0	0	1	364	144	5	4	60.4	1	3	6	0.7	0	17	6	3	0	0	0	0	11.4	36.4	14.4	0	0	1
355	2	81	10	0	3	0	0	0	0	0	0	1	0	1	1	1	1	260	260	1	0	0	0	0	2	51	0	14	2	2	0	0	0	0	16.2	26	26	0	0	0
356	1	78	11	0	1	1	1	0	0	1	0	0	0	0	0	1	1	966	582	3	0	39.8	0	2	7	1.4	2	27	2	2	0	0	1	1	15.6	96.6	58.2	2	1	1
357	2	97	12	0	2	1	0	1	0	0	1	0	0	1	1	1	1	297	153	4	0	48.5	0	2	2	51	0	15	5	3	0	0	0	0	19.4	29.7	15.3	0	0	0
358	2	83	34	0	3	0	0	0	0	0	0	1	0	1	1	0	1	210	202	2	0	3.8	0	0	4	2.6	0	22	3	2	0	0	0	0	16.6	21	20.2	0	0	0
359	2	29	3	1	1	1	0	0	1	1	0	0	0	0	0	0	0	289	174	3	0	39.8	0	2	6	1.6	3	15	3	2	0	0	0	0	5.8	28.9	17.4	0	0	0
360	1	65	12	0	1	1	0	1	0	1	0	0	0	1	1	1	0	205	113	4	3	44.9	1	2	8	1	2	22	2	2	0	0	0	0	13	20.5	11.3	0	2	0
361	1	65	10	0	1	1	0	1	0	1	0	0	0	1	1	0	0	127	116	3	3	8.7	1	0	7	0.9	0	13	1	1	0	0	1	1	13	12.7	11.6	5	5	5
362	1	82	33	0	1	1	1	1	0	1	0	0	0	1	1	1	0	253	133	5	4	47.4	1	2	4	2.6	0	25	3	2	0	0	1	1	16.4	25.3	13.3	0	0	1
363	2	70	32	0	1	0	0	0	0	1	0	0	0	0	1	0	0	34	22	2	2	35.3	3	2	5	1.7	5	17	5	3	0	1	1	2	14	3.4	2.2	4	4	3
